# Supplementary material for: Sleep pressure accumulates in a voltage-gated lipid peroxidation memory
Source: Nature. 2025 Mar 19;641(8061):232–9. doi: 10.1038/s41586-025-08734-4 (PMC12043502; doi:10.1038/s41586-025-08734-4)
Supplement: Supplementary file 4 — Source Data Figs. 2–6 and Source Data Extended Data Figs. 1 and 3–8 [file 41586_2025_8734_MOESM4_ESM.xlsx]

## Sheet: Fig. 2b
	z-scored signal intensity
m/z	R 1.1	R 1.2	R 1.3	R 2.1	R 2.2	R 2.3	R 3.1	R 3.2	R 3.3	SD 1.1	SD 1.2	SD 1.3	SD 2.1	SD 2.2	SD 2.3	SD 3.1	SD 3.2	SD 3.3
898.521	2.01559	1.69144	1.34041	0.397327	0.83877	1.4191	-0.419111	-0.247161	-0.399955	-0.714897	-0.603454	-0.759007	-0.589644	-0.691355	-0.656211	-0.899015	-0.924397	-0.79842
896.502	2.393	1.80106	0.933289	-0.091828	-0.0605072	0.529157	0.106857	0.991165	0.489665	-0.751563	-0.685582	-0.774	-0.802047	-0.842062	-0.855312	-0.792766	-0.906057	-0.682467
890.586	1.97397	1.69582	0.763681	-0.567163	-0.159395	0.17812	1.03543	1.435	0.651399	-0.646529	-0.752081	-0.893146	-0.659953	-0.75533	-0.482651	-0.946345	-0.78706	-1.08377
890.577	1.9464	2.01881	1.54093	-0.225435	0.114768	1.28333	0.00174385	0.205916	-0.280907	-0.709011	-0.578907	-0.678854	-0.66286	-0.70101	-0.721891	-0.840382	-0.802427	-0.910214
889.575	1.20504	0.985714	0.758844	0.505406	1.15624	1.34459	1.05335	1.04452	0.291077	-0.808332	-0.651071	-0.949336	-0.520295	-0.775849	-0.923298	-1.24378	-1.2948	-1.17801
888.572	0.975332	0.708332	0.490923	0.606872	1.23062	1.05154	1.26762	1.30843	0.379901	-0.580389	-0.318392	-0.745236	-0.35395	-0.618804	-1.19357	-1.36331	-1.52227	-1.32365
887.561	1.54256	1.344	1.06072	0.0615168	0.496946	0.943094	1.11481	1.13251	0.295151	-0.423174	-0.345541	-0.698591	-0.935447	-1.0428	-1.02106	-1.12565	-1.20627	-1.19277
886.556	1.28128	1.03808	0.782324	0.21478	0.711277	0.738218	1.11968	1.35586	0.250625	-0.0882387	0.310847	-0.362409	-0.926456	-1.07715	-1.26256	-1.35234	-1.32991	-1.4039
875.522	2.10083	1.91335	1.45398	-0.255395	-0.022524	0.670122	0.320737	0.65823	-0.0836581	-0.830009	-0.84082	-0.894977	-0.678332	-0.775189	-0.00375083	-0.884503	-0.871029	-0.977058
874.52	1.74792	1.48198	1.13761	0.0683228	0.514317	0.896454	0.736197	1.07663	0.194772	-0.90165	-0.85408	-1.06788	-0.650336	-0.72721	-0.206007	-1.14978	-1.1977	-1.09955
849.574	0.607769	0.383755	-0.0174551	0.310908	1.09029	2.99968	0.553265	-0.021718	0.0793626	0.335699	-0.0476887	-0.646833	-0.833292	-0.957822	-0.893717	-0.925831	-0.845799	-1.17058
848.562	2.41248	1.95565	1.28613	-0.395029	-0.224536	0.0643573	0.698993	0.626233	-0.00763247	-0.742866	-0.575737	-0.704581	-0.663767	-0.706682	-0.737232	-0.807645	-0.769462	-0.70867
847.557	1.9773	1.49161	1.0262	-0.141433	0.166545	0.563309	1.01849	1.23409	0.330951	-0.693274	-0.625948	-0.852222	-0.708356	-0.725375	-0.89826	-1.01651	-1.02124	-1.1259
827.467	0.606693	-0.536974	-0.796286	0.660527	1.10305	1.51924	2.01707	1.30718	0.43297	-0.638865	-0.357546	-0.659619	-1.06068	-1.1047	-0.721706	-0.398498	-0.035375	-1.3365
826.462	0.78087	-0.229009	-0.541991	0.813978	1.62996	0.492968	1.11234	1.43975	1.71075	-0.460546	-0.747454	-0.590644	-1.0812	-0.990684	-0.644994	-0.962958	-1.12351	-0.607614
802.533	2.96697	1.60784	0.909429	0.122815	0.284144	0.341816	0.0404396	-0.0599184	-0.228222	-0.496145	-0.540908	-0.778474	-0.340486	-0.340952	-0.605282	-0.962058	-0.939745	-0.981271
795.572	0.951491	-0.0785867	-0.706231	-0.28243	0.133768	1.16231	1.97207	2.13845	0.687105	-0.128171	-0.599958	-0.727076	-0.941473	-0.929872	-0.80974	-0.982095	-0.95954	0.0999753
794.565	0.72849	-0.0238979	-0.606652	-0.116388	0.374492	1.02973	2.08338	2.13551	0.947637	-0.28659	-0.521271	-0.794813	-0.827161	-0.911172	-0.749026	-0.761942	-0.834435	-0.865895
792.589	-0.169277	0.00745335	2.3551	0.577172	-0.113533	1.75799	1.00136	1.33348	0.0549329	-0.699055	-0.598367	-0.705301	-0.770268	-0.811762	-0.695906	-0.841343	-0.841343	-0.841343
788.614	-1.16215	-1.49449	-1.70458	-0.647817	-0.211243	-0.749196	-0.328608	-0.0576181	-0.260831	2.11121	0.798991	0.0698164	0.836234	0.487318	0.00514961	1.0327	1.47085	-0.195739
787.505	0.0854584	-0.44255	-0.710362	0.164422	0.358121	0.123228	1.4937	2.28467	2.09683	0.164786	-0.226206	-0.616363	-0.86584	-0.834501	-0.792306	-0.716541	-0.812403	-0.754142
785.49	1.30975	-0.160355	-0.623269	1.99798	2.05101	1.58625	-0.444811	-0.147303	-0.153309	-0.0332451	-0.208733	-0.638842	-0.868069	-0.784677	-0.643936	-0.726261	-0.806559	-0.705611
779.54	2.32451	1.0779	0.367491	-0.306912	-0.122621	-0.16712	1.04651	1.27815	0.775987	-0.73319	-0.80237	-1.06636	0.207256	0.22417	-0.629595	-1.16777	-1.17425	-1.13178
778.534	1.61382	0.499359	-0.0851335	-0.222432	0.1045	-0.273881	1.25836	1.51999	1.05107	-0.394047	-0.486492	-1.05387	0.788253	0.688634	-0.938471	-1.30298	-1.40698	-1.3597
768.528	0.159273	-0.26478	-0.46481	-1.03861	-0.933475	-0.982345	-0.766533	-0.405231	0.657986	0.497161	1.75258	1.88188	0.633951	1.31909	0.84962	-1.07295	-0.749855	-1.07295
761.491	0.151112	-0.457264	-0.785517	0.421855	0.927307	0.92373	1.34467	2.05668	1.73393	-0.0435561	-0.52967	-0.773189	-1.00866	-1.00736	-0.683468	-0.828156	-0.955315	-0.487127
758.471	-0.0304244	-0.608411	-0.82026	0.240742	0.87027	1.07247	1.56125	1.94071	1.76587	-0.0399973	-0.364494	-0.594984	-0.908286	-0.912682	-0.806548	-0.722844	-0.810024	-0.832356
751.526	2.30354	1.62231	0.350625	0.162812	0.665618	1.23115	0.218982	0.370836	0.258363	-0.665821	-0.321878	-0.486484	-0.886896	-1.03931	-1.17845	-1.12796	-1.12511	-0.352325
750.513	2.19234	1.91617	1.1687	0.278322	0.644832	1.24461	-0.240977	-0.30153	-0.363099	-0.632113	-0.534526	-0.670605	-0.705098	-0.744681	-0.776555	-0.827619	-0.824846	-0.82332
749.509	1.95672	1.54297	0.941225	0.69716	1.26665	1.27757	-0.0242103	-0.107992	-0.420666	-0.614147	-0.412681	-0.677889	-0.7056	-0.856642	-1.01067	-0.942309	-1.05857	-0.850921
747.492	2.12772	1.71999	1.00572	0.539136	0.905881	1.10752	0.0634903	0.0178646	-0.369656	-0.694941	-0.509122	-0.710322	-0.497977	-0.70567	-0.9434	-1.09065	-1.083	-0.882589
746.479	2.43441	2.14152	1.16601	0.110347	0.335909	0.876128	-0.532465	-0.394345	-0.579323	-0.587289	-0.487898	-0.578748	-0.617778	-0.645519	-0.654728	-0.654948	-0.64744	-0.683843
745.478	2.11441	1.68455	0.988561	0.624865	1.13622	1.2196	-0.315906	-0.30306	-0.452637	-0.631855	-0.5255	-0.653664	-0.646848	-0.726534	-0.847956	-0.889491	-0.973498	-0.801265
744.554	-1.02789	-1.22221	-1.30474	-1.02948	-0.54374	-0.802565	-0.458949	-0.526848	-0.442877	0.830666	-0.298878	-0.0082113	0.317766	0.70518	1.50905	1.11688	1.7972	1.38965
742.538	-1.01901	-1.22885	-1.33079	-1.04046	-0.524258	-0.782225	-0.477717	-0.642227	-0.568353	1.47159	0.00392247	0.26837	0.0499903	0.556002	1.31193	1.05549	1.73807	1.15854
730.574	-0.983315	-1.17525	-1.26098	-1.00172	-0.493717	-0.771705	-0.475986	-0.603976	-0.556358	0.689646	-0.330889	-0.109839	0.711404	1.21125	2.03035	0.722906	1.53617	0.862013
728.559	-1.02037	-1.22913	-1.33032	-1.1194	-0.654668	-0.888931	-0.419609	-0.547325	-0.50281	1.62165	0.258711	0.552966	0.0829431	0.594519	1.18372	0.835443	1.87489	0.707724
728.519	2.19643	0.935422	-0.109171	-0.529347	0.00166946	-0.0957529	1.12555	1.31662	1.28033	-0.732889	-0.854644	-1.1112	0.0533636	0.12965	-0.24142	-1.08285	-1.09721	-1.18454
725.511	0.0529102	-0.15016	-0.645941	1.23422	1.14226	2.70142	0.470577	0.304962	0.568136	-0.0818843	0.0397313	-0.577322	-1.25432	-1.20904	-1.32128	-0.719061	-0.257865	-0.297344
724.497	1.11525	0.819617	0.0495145	0.365059	0.826728	1.53389	1.40715	1.23175	0.862927	-0.748345	-0.796327	-0.914765	-1.05153	-1.06445	-1.11032	-0.899712	-0.947057	-0.679385
723.493	0.476584	0.128809	-0.388081	0.569234	1.12662	0.949548	1.76635	1.61514	1.1602	-0.384784	-0.366353	-0.873244	-0.935084	-1.08242	-1.3915	-0.878053	-0.99493	-0.498035
722.481	1.86908	1.59379	0.858445	0.536087	1.01142	1.27269	0.36889	0.338458	-0.0487856	-0.669817	-0.563765	-0.873047	-0.933268	-1.02481	-1.04507	-0.983108	-1.0542	-0.652998
721.478	1.40132	1.02674	0.330606	0.768107	1.39443	0.988312	0.924289	0.815327	0.266021	-0.251052	-0.106355	-0.675698	-0.951775	-1.18544	-1.54499	-1.23076	-1.19588	-0.773201
720.468	2.19477	1.98148	0.460233	0.301708	0.818392	1.50271	-0.437184	-0.296397	-0.435549	-0.581524	-0.502558	-0.619889	-0.952893	-0.963779	-0.924406	-0.364676	-0.765094	-0.415351
719.462	1.80764	1.43966	0.483034	0.692096	1.07033	1.96832	0.0115463	-0.133376	-0.312591	-0.413726	-0.49303	-0.746612	-0.939832	-0.991178	-0.931843	-0.846175	-0.883791	-0.780474
697.478	0.847389	0.64051	-0.179853	0.722058	1.22395	1.84041	0.993373	1.12825	0.747839	-0.679687	-0.47042	-0.948473	-1.15122	-1.17745	-1.19753	-0.666648	-0.981343	-0.691159
696.467	1.3063	1.30928	0.00250932	0.114961	0.484247	1.37735	1.21586	1.50665	0.575516	-0.549514	-0.703824	-1.00019	-1.02633	-1.06492	-1.05007	-1.01764	-1.00107	-0.479116
695.462	1.17027	0.933314	0.0102406	0.157114	0.384017	1.16411	1.39253	1.73182	1.02253	-0.832227	-0.825186	-0.963719	-1.01524	-1.04183	-0.966213	-0.878292	-0.925621	-0.517616
669.293	0.681844	-0.546429	-0.846713	0.212418	-0.821746	-1.1066	-1.00869	-0.978837	-1.12347	0.224026	0.17384	0.874345	0.901743	0.491758	-0.513629	0.242419	2.83141	0.312309
618.411	-0.419833	-0.850174	-1.03413	-0.964594	-0.798635	-0.54665	-0.554219	-0.768021	-0.532249	0.731959	0.863816	0.555821	0.78327	0.551821	2.6246	0.956537	0.564105	-1.16342
531.254	-0.0953862	-0.522546	-0.765549	0.293896	-1.14586	-1.21574	-1.18954	-0.728866	-1.15794	-0.191958	0.387635	0.419759	0.257556	-0.302834	1.34314	1.73469	1.93317	0.946378
R x.y	Rested sample, brain x, cryosection y
SD x.y	Sleep-deprived sample, brain x, cryosection y

## Sheet: Fig. 2c, d
m/z	Log2 (fold change)	-Log10 (FDR-corrected P)	P < 0.05	Lipid annotation	Head group	Double bond equivalents
898.521	-2.978	2.449	*	PS O-43:8 [M+K]+	PS	8
896.502	-3.673	2.738	*	PS 42:9 [M+K]+	PS	9
890.586	-2.44	2.593	*	PS 42:4 [M+Na]+	PS	4
890.577	-3.052	2.129	*	PS O-42:5 [M+K]+	PS	5
889.575	-2.326	6.485	*	PA 49:10 [M+Na]+	PA	10
888.572	-1.645	5.007	*	PS 42:5 [M+Na]+	PS	5
887.561	-2.448	5.007	*	PI 36:1 [M+Na]+	PI	1
886.556	-1.68	3.842	*	PS 42:6 [M+Na]+	PS	6
875.522	-2.72	2.593	*	PG 41:6 [M+K]+	PG	6
874.52	-2.463	4.745	*	PC O-42:12 [M+K]+	PE/PC	12
849.574	-1.69	1.497	*	PA O-47:9 [M+Na]+	PA	9
848.562	-3.118	2.214	*	PC 38:4 [M+K]+	PE/PC	4
847.557	-2.735	4.238	*	PA 44:4 [M+K]+	PA	4
827.467	-1.511	1.786	*	PI 32:3 [M+Na]+	PI	3
826.462	-2.407	2.903	*	PS 38:8 [M+Na]+	PS	8
802.533	-2.21	1.514	*	PC 36:5 [M+Na]+	PE/PC	5
795.572	-1.981	1.786	*	LPI O-33:1 [M+H]+	PI	1
794.565	-2.346	2.358	*	PC 35:2 [M+Na]+	PE/PC	2
792.589	-3.643	1.774	*	PC O-36:3 [M+Na]+	PE/PC	3
788.614	1.227	2.436	*	PC 36:1 [M+H]+	PE/PC	1
787.505	-2.23	1.364	*	PA O-41:6 [M+K]+	PA	6
785.49	-2.088	1.34	*	PA O-41:7 [M+K]+	PA	7
779.54	-1.825	2.07	*	LPI O-32:2 [M+H]+	PI	2
778.534	-1.199	1.366	*	PC 36:6 [M+H]+	PE/PC	6
768.528	1.648	1.618	*	PE O-36:2 [M+K]+	PE/PC	2
761.491	-2.203	2.111	*	PA O-39:5 [M+K]+	PA	5
758.471	-2.454	1.786	*	PE 36:6 [M+Na]+	PE/PC	6
751.526	-2.038	3.233	*	PA 40:5 [M+H]+	PA	5
750.513	-3.442	2.358	*	PC 34:6 [M+H]+	PE/PC	6
749.509	-2.377	3.145	*	PA 38:3 [M+Na]+	PA	3
747.492	-2.266	3.143	*	PA 38:4 [M+Na]+	PA	4
746.479	-3.357	1.43	*	PC 34:8 [M+H]+	PE/PC	8
745.478	-2.68	2.524	*	PA 38:5 [M+Na]+	PA	5
744.554	1.894	3.569	*	PC 33:2 [M+H]+	PE/PC	2
742.538	1.919	4.115	*	PE 34:0 [M+H]+	PE/PC	0
730.574	1.993	3.51	*	PE O-36:2 [M+H]+	PE/PC	2
728.559	1.988	4.343	*	PE O-34:0 [M+Na]+	PE/PC	0
728.519	-1.667	1.902	*	PE 35:3 [M+H]+	PE/PC	3
725.511	-1.408	1.514	*	PA 38:4 [M+H]+	PA	4
724.497	-2.425	5.814	*	PC 32:5 [M+H]+	PE/PC	5
723.493	-1.514	3.65	*	PA 38:5 [M+H]+	PA	5
722.481	-2.438	4.595	*	PC 32:6 [M+H]+	PE/PC	6
721.478	-1.438	4.872	*	PA 38:6 [M+H]+	PA	6
720.468	-2.158	1.876	*	PC 32:7 [M+H]+	PE/PC	7
719.462	-2.384	2.989	*	PA 36:4 [M+Na]+	PA	4
697.478	-2.259	5.007	*	PA 36:4 [M+H]+	PA	4
696.467	-2.743	4.835	*	LPC O-29:3 [M+K]+	PE/PC	3
695.462	-2.766	5.007	*	PA 36:5 [M+Na]+	PA	5
669.293	1.606	1.424	*	PA 32:9 [M+K]+	PA	9
618.411	2.252	3.878	*	PE 27:2 [M+H]+	PE/PC	2
531.254	1.829	2.358	*	LPI 13:0 [M+H]+	PI	0
899.523	-3.467	0.982		PG 43:8 [M+K]+	PG	8
898.604	0.117	0.02		PC O-43:7 [M+K]+	PE/PC	7
897.604	0.019	0.006		PG O-47:11 [M+H]+	PG	11
897.505	-4.067	1.294		PG 43:9 [M+K]+	PG	9
895.589	-0.352	0.139		PG O-47:12 [M+H]+	PG	12
893.568	-0.666	0.241		PG 42:4 [M+K]+	PG	4
885.549	-1.753	0.966		PI 38:5 [M+H]+	PI	5
883.589	2.07	0.375		PG O-46:11 [M+H]+	PG	11
883.531	-2.855	0.689		PI 36:3 [M+Na]+	PI	3
882.581	1.257	0.397		PC O-42:8 [M+K]+	PE/PC	8
881.573	1.076	0.434		PG O-46:12 [M+H]+	PG	12
881.514	-2.767	0.572		PI 36:4 [M+Na]+	PI	4
881.495	-3.656	0.62		PI O-36:5 [M+K]+	PI	5
879.475	-3.145	0.574		PI O-36:6 [M+K]+	PI	6
872.59	-0.716	0.254		PC O-41:6 [M+K]+	PE/PC	6
869.675	2.513	0.459		PA O-46:0 [M+K]+	PA	0
869.573	-0.121	0.026		PG O-45:11 [M+H]+	PG	11
869.536	-2.399	1.086		PG 44:11 [M+H]+	PG	11
867.593	1.74	0.459		PI 36:0 [M+H]+	PI	0
867.563	-0.884	0.243		PA O-47:8 [M+K]+	PA	8
866.59	1.664	0.554		PS 42:5 [M+H]+	PS	5
865.578	1.293	0.348		PI 36:1 [M+H]+	PI	1
864.575	1.252	0.487		PS 42:6 [M+H]+	PS	6
862.557	0.076	0.013		PS 40:4 [M+Na]+	PS	4
859.507	-1.983	0.777		LPI 34:2 [M+K]+	PI	2
857.494	-2.547	0.871		LPI 34:3 [M+K]+	PI	3
856.638	1.7	0.484		PS O-40:0 [M+Na]+	PS	0
855.555	1.809	0.312		PG 39:2 [M+K]+	PG	2
855.478	-1.983	0.598		LPI 34:4 [M+K]+	PI	4
853.618	1.626	0.817		PI O-36:0 [M+H]+	PI	0
853.463	-2.985	0.62		LPI 34:5 [M+K]+	PI	5
850.578	-0.496	0.345		PC O-43:12 [M+H]+	PE/PC	12
841.569	1.491	0.338		PA 45:6 [M+Na]+	PA	6
840.574	0.949	0.207		PS 40:4 [M+H]+	PS	4
839.562	-1.088	0.394		PI 34:0 [M+H]+	PI	0
838.558	-1.504	0.525		PS 40:5 [M+H]+	PS	5
837.546	-1.655	0.571		PI 34:1 [M+H]+	PI	1
836.544	-1.713	0.708		PS 40:6 [M+H]+	PS	6
834.526	-2.283	0.557		PS 38:4 [M+Na]+	PS	4
833.508	-2.121	0.589		PA 45:10 [M+Na]+	PA	10
830.493	-3.793	0.72		PS 38:6 [M+Na]+	PS	6
829.477	-1.802	0.691		PA 45:12 [M+Na]+	PA	12
828.475	-3.373	1.048		PS 38:7 [M+Na]+	PS	7
826.577	1.443	0.309		PC O-41:10 [M+H]+	PE/PC	10
825.575	0.979	0.3		PA 42:1 [M+K]+	PA	1
824.579	-2.418	0.62		PS O-38:2 [M+Na]+	PS	2
824.558	-1.022	0.263		PC 36:2 [M+K]+	PE/PC	2
822.559	-3.602	0.721		PS O-38:3 [M+Na]+	PS	3
822.538	-0.745	0.219		PC 36:3 [M+K]+	PE/PC	3
821.544	0.156	0.064		PA 42:3 [M+K]+	PA	3
820.547	-3.084	0.818		PS O-38:4 [M+Na]+	PS	4
820.528	-2.487	0.622		PC 36:4 [M+K]+	PE/PC	4
820.51	-0.24	0.113		PS 37:4 [M+Na]+	PS	4
818.59	0.556	0.226		PS 38:1 [M+H]+	PS	1
818.532	-1.067	0.385		PS O-40:8 [M+H]+	PS	8
818.494	-0.458	0.195		PS 37:5 [M+Na]+	PS	5
816.576	-0.936	0.275		PS 38:2 [M+H]+	PS	2
814.558	-0.483	0.18		PS 38:3 [M+H]+	PS	3
814.516	-0.258	0.125		PC O-37:7 [M+K]+	PE/PC	7
812.542	-2.443	0.777		PS 36:1 [M+Na]+	PS	1
810.597	-1.17	0.845		PC 36:1 [M+Na]+	PE/PC	1
810.525	-2.163	0.864		PS 36:2 [M+Na]+	PS	2
809.586	-1.164	1.218		PA O-42:2 [M+K]+	PA	2
808.582	-0.804	0.817		PC 36:2 [M+Na]+	PE/PC	2
808.51	-2.653	0.845		PS 36:3 [M+Na]+	PS	3
806.567	-0.695	0.589		PC 36:3 [M+Na]+	PE/PC	3
806.495	-2.765	1.253		PS 36:4 [M+Na]+	PS	4
804.551	-0.899	1.048		PC 36:4 [M+Na]+	PE/PC	4
804.514	-1.025	0.375		PS O-37:5 [M+Na]+	PS	5
804.478	-2.204	1.118		PS 36:5 [M+Na]+	PS	5
803.463	-0.039	0.007		PG O-37:7 [M+K]+	PG	7
802.572	-2.61	0.589		PC O-37:5 [M+Na]+	PE/PC	5
802.499	-1.557	0.42		PS 34:0 [M+K]+	PS	0
802.462	-0.948	0.394		PS 36:6 [M+Na]+	PS	6
801.558	-0.46	0.143		PG 36:0 [M+Na]+	PG	0
800.618	1.367	0.322		PC 37:2 [M+H]+	PE/PC	2
800.576	-0.451	0.132		PS O-36:0 [M+Na]+	PS	0
800.557	-1.721	0.583		PC 34:0 [M+K]+	PE/PC	0
800.541	1.06	0.953		PS 35:0 [M+Na]+	PS	0
800.485	-1.087	0.329		PS 34:1 [M+K]+	PS	1
798.602	1.803	0.404		PC 37:3 [M+H]+	PE/PC	3
798.562	-0.992	0.313		PS O-36:1 [M+Na]+	PS	1
798.542	0.172	0.039		PC 34:1 [M+K]+	PE/PC	1
798.526	-0.155	0.051		PS 35:1 [M+Na]+	PS	1
797.581	-0.036	0.006		PA O-41:1 [M+K]+	PA	1
797.53	-1.502	0.338		PG 36:2 [M+Na]+	PG	2
797.512	-1.136	0.336		PA 44:10 [M+H]+	PA	10
796.582	-0.026	0.006		PC 35:1 [M+Na]+	PE/PC	1
796.547	-2.755	0.714		PS O-36:2 [M+Na]+	PS	2
796.526	-0.757	0.226		PC 34:2 [M+K]+	PE/PC	2
796.508	-1.733	0.487		PS 35:2 [M+Na]+	PS	2
796.396	-4.841	0.657		PS O-36:10 [M+K]+	PS	10
795.535	-0.581	0.226		LPI 32:1 [M+H]+	PI	1
795.496	-0.494	0.134		PA 44:11 [M+H]+	PA	11
794.602	-1.9	0.497		PC O-36:2 [M+Na]+	PE/PC	2
794.53	-2.638	0.619		PS O-36:3 [M+Na]+	PS	3
792.574	2.734	0.834		PS 36:0 [M+H]+	PS	0
792.551	-1.849	1.048		PC 35:3 [M+Na]+	PE/PC	3
792.479	-1.474	0.406		PS 35:4 [M+Na]+	PS	4
790.574	-1.515	0.457		PC O-38:7 [M+H]+	PE/PC	7
790.559	0.375	0.094		PS 36:1 [M+H]+	PS	1
790.535	-2.256	0.93		PC 35:4 [M+Na]+	PE/PC	4
789.521	-2.023	1.139		PA O-41:5 [M+K]+	PA	5
788.616	0.178	0.114		PE 39:1 [M+H]+	PE/PC	1
788.544	2.715	0.375		PS 36:2 [M+H]+	PS	2
788.517	-1.12	0.654		PC 35:5 [M+Na]+	PE/PC	5
786.6	0.491	0.573		PC 36:2 [M+H]+	PE/PC	2
786.528	2.79	0.375		PS 36:3 [M+H]+	PS	3
786.502	-1.318	0.864		PC 35:6 [M+Na]+	PE/PC	6
784.585	0.526	0.574		PC 36:3 [M+H]+	PE/PC	3
784.548	-0.758	0.344		PS O-37:4 [M+H]+	PS	4
784.512	1.598	0.287		PS 36:4 [M+H]+	PS	4
784.486	-1.698	1.231		PC 35:7 [M+Na]+	PE/PC	7
783.572	-0.236	0.187		LPI O-32:0 [M+H]+	PI	0
783.512	-0.902	0.462		PG 35:2 [M+Na]+	PG	2
782.569	0.002	0.002		PC 36:4 [M+H]+	PE/PC	4
782.53	-0.68	0.287		PS O-35:2 [M+Na]+	PS	2
782.51	-1.096	0.62		PC 33:2 [M+K]+	PE/PC	2
782.494	1.322	0.226		PS 34:2 [M+Na]+	PS	2
782.47	-1.292	0.573		PC 35:8 [M+Na]+	PE/PC	8
781.498	0.096	0.039		PG 35:3 [M+Na]+	PG	3
780.587	-2.07	1.057		PC O-35:2 [M+Na]+	PE/PC	2
780.552	-0.5	0.514		PC 34:2 [M+Na]+	PE/PC	2
780.513	-1.532	0.474		PS O-35:3 [M+Na]+	PS	3
780.493	0.044	0.014		PE 36:3 [M+K]+	PE/PC	3
780.48	0.653	0.196		PS 36:6 [M+H]+	PS	6
779.577	-1.928	0.953		PG 36:0 [M+H]+	PG	0
779.48	-0.027	0.009		PG 35:4 [M+Na]+	PG	4
778.572	-1.63	0.886		PC O-35:3 [M+Na]+	PE/PC	3
778.498	-1.739	0.506		PS O-35:4 [M+Na]+	PS	4
778.48	0.01	0.006		PC 33:4 [M+K]+	PE/PC	4
776.556	-2.002	0.64		PC O-35:4 [M+Na]+	PE/PC	4
776.543	0.707	0.241		PS 35:1 [M+H]+	PS	1
776.518	-1.849	0.804		PC 34:4 [M+Na]+	PE/PC	4
776.482	-0.873	0.254		PS O-35:5 [M+Na]+	PS	5
774.601	1.684	0.388		PC 35:1 [M+H]+	PE/PC	1
774.563	1.003	0.257		PS O-36:2 [M+H]+	PS	2
774.538	-1.552	0.899		PC O-35:5 [M+Na]+	PE/PC	5
772.622	0.469	0.219		PC O-36:2 [M+H]+	PE/PC	2
772.584	1.042	0.366		PC 35:2 [M+H]+	PE/PC	2
772.549	-1.053	0.309		PS O-36:3 [M+H]+	PS	3
772.523	-1.247	0.64		PC 32:0 [M+K]+	PE/PC	0
770.608	-0.797	0.279		PC O-36:3 [M+H]+	PE/PC	3
770.569	1.266	0.62		PC 35:3 [M+H]+	PE/PC	3
770.496	0.038	0.007		PS 35:4 [M+H]+	PS	4
769.537	0.483	0.254		PG O-37:5 [M+H]+	PG	5
768.588	-0.587	0.206		PE O-37:1 [M+Na]+	PE/PC	1
768.551	-0.441	0.254		PC 33:1 [M+Na]+	PE/PC	1
768.514	0.955	0.572		LPS 34:2 [M+Na]+	PS	2
768.475	0.301	0.116		PS 33:2 [M+Na]+	PS	2
768.44	0.145	0.054		PC O-34:9 [M+K]+	PE/PC	9
767.523	0.441	0.289		PG O-37:6 [M+H]+	PG	6
766.535	0.367	0.258		PC 33:2 [M+Na]+	PE/PC	2
766.515	1.07	0.62		PE O-36:3 [M+K]+	PE/PC	3
765.503	0.264	0.125		PG O-35:4 [M+Na]+	PG	4
764.52	0.5	0.373		PC 33:3 [M+Na]+	PE/PC	3
763.485	-1.132	0.505		PG O-35:5 [M+Na]+	PG	5
762.601	-0.023	0.008		PC 34:0 [M+H]+	PE/PC	0
762.563	3.378	0.454		PS O-35:1 [M+H]+	PS	1
762.504	0.076	0.039		PC 33:4 [M+Na]+	PE/PC	4
761.473	-0.42	0.163		PG 32:0 [M+K]+	PG	0
760.585	0.423	0.338		PC 34:1 [M+H]+	PE/PC	1
760.548	2.729	0.556		PS O-35:2 [M+H]+	PS	2
760.487	-1.451	1.231		PC 33:5 [M+Na]+	PE/PC	5
759.472	-1.133	0.79		PA O-39:6 [M+K]+	PA	6
758.605	2.609	0.484		PC O-35:2 [M+H]+	PE/PC	2
758.569	0.532	0.611		PC 34:2 [M+H]+	PE/PC	2
758.533	1.693	0.622		PS O-35:3 [M+H]+	PS	3
757.517	0.496	0.162		PA O-42:9 [M+H]+	PA	9
756.59	2.169	0.549		PC O-35:3 [M+H]+	PE/PC	3
756.553	0.032	0.014		PC 34:3 [M+H]+	PE/PC	3
756.517	0.356	0.125		PS O-35:4 [M+H]+	PS	4
756.494	0.548	0.244		PE 34:1 [M+K]+	PE/PC	1
754.573	-1.459	0.474		LPC 33:1 [M+Na]+	PE/PC	1
754.536	-1.024	0.654		PC 32:1 [M+Na]+	PE/PC	1
754.501	-0.114	0.03		PS O-35:5 [M+H]+	PS	5
754.479	-0.276	0.126		PC 31:2 [M+K]+	PE/PC	2
753.529	-1.17	0.611		LPI O-30:1 [M+H]+	PI	1
752.556	0.339	0.254		LPC 33:2 [M+Na]+	PE/PC	2
752.518	-1.628	1.271		PE 35:2 [M+Na]+	PE/PC	2
752.486	-1.586	0.474		PS O-35:6 [M+H]+	PS	6
751.513	-0.596	0.474		LPI O-30:2 [M+H]+	PI	2
750.541	0.531	0.375		LPC 33:3 [M+Na]+	PE/PC	3
750.47	-1.3	0.445		PS O-35:7 [M+H]+	PS	7
748.584	0.708	0.406		PC 33:0 [M+H]+	PE/PC	0
748.525	-1.653	0.64		LPC 33:4 [M+Na]+	PE/PC	4
746.569	1.905	1.163		PC 33:1 [M+H]+	PE/PC	1
744.494	-1.31	0.366		PE 33:0 [M+K]+	PE/PC	0
741.525	0.276	0.241		LPI O-29:0 [M+H]+	PI	0
740.521	0.769	0.953		PC 33:4 [M+H]+	PE/PC	4
738.505	-0.111	0.064		PE 34:2 [M+Na]+	PE/PC	2
737.474	-0.709	0.322		PG O-35:7 [M+H]+	PG	7
736.489	-0.878	0.642		PE 34:3 [M+Na]+	PE/PC	3
735.532	-0.686	0.375		PA O-40:6 [M+H]+	PA	6
734.569	0.154	0.122		PE 35:0 [M+H]+	PE/PC	0
734.474	-0.022	0.006		PC 31:4 [M+Na]+	PE/PC	4
732.589	3.492	0.54		PC O-33:1 [M+H]+	PE/PC	1
732.554	0.144	0.059		PC 32:1 [M+H]+	PE/PC	1
732.33	2.368	0.62		PS 30:7 [M+K]+	PS	7
730.538	0.613	0.344		PC 32:2 [M+H]+	PE/PC	2
727.514	-0.146	0.102		LPI O-28:0 [M+H]+	PI	0
726.542	-0.25	0.102		LPC 33:4 [M+H]+	PE/PC	1
725.496	-0.769	0.758		LPI O-28:1 [M+H]+	PI	1
724.526	-1.318	0.671		LPC 31:2 [M+Na]+	PE/PC	2
722.51	-1.274	0.622		LPC 31:3 [M+Na]+	PE/PC	3
720.554	2.522	0.431		PC 31:0 [M+H]+	PE/PC	0
718.538	2.275	1.203		PC 31:1 [M+H]+	PE/PC	1
717.447	-1.905	1.125		LPG 30:1 [M+K]+	PG	1
716.522	1.654	1.253		PE 34:2 [M+H]+	PE/PC	2
716.445	-2.454	0.571		PS 29:0 [M+Na]+	PS	0
714.506	1.615	0.62		PC 31:3 [M+H]+	PE/PC	3
714.446	-1.181	0.484		PC 28:1 [M+K]+	PE/PC	1
714.432	0.004	0.002		PS 29:1 [M+Na]+	PS	1
713.545	-0.839	0.338		PA O-36:0 [M+Na]+	PA	0
712.562	0.62	0.557		LPC O-31:1 [M+Na]+	PE/PC	1
712.49	0.79	0.228		PE 34:4 [M+H]+	PE/PC	4
712.454	-1.797	0.435		LPS 32:5 [M+H]+	PS	5
710.474	-0.354	0.195		PC 29:2 [M+Na]+	PE/PC	2
709.514	-2.075	1.118		PA O-36:2 [M+Na]+	PA	2
707.498	-1.435	0.689		PA O-36:3 [M+Na]+	PA	3
706.538	-0.345	0.182		PC 30:0 [M+H]+	PE/PC	0
704.558	5.042	0.435		LPC 31:1 [M+H]+	PE/PC	1
700.452	-0.789	0.31		LPS 29:1 [M+Na]+	PS	1
698.438	-1.362	0.622		LPS 31:5 [M+H]+	PS	5
696.422	-1.917	0.457		LPS 29:3 [M+Na]+	PS	3
693.447	-1.264	1.231		LPG O-31:5 [M+Na]+	PG	5
689.416	-2.366	0.581		LPG 28:1 [M+K]+	PG	1
688.416	-1.794	0.546		PS 27:0 [M+Na]+	PS	0
686.438	0.012	0.006		LPS 28:1 [M+Na]+	PS	1
684.458	0.042	0.013		PC 27:1 [M+Na]+	PE/PC	1
684.422	0.046	0.014		LPS 30:5 [M+H]+	PS	5
682.408	0.979	0.509		LPS 30:6 [M+H]+	PS	6
681.391	1.572	0.525		PA 32:3 [M+K]+	PA	3
680.427	-0.211	0.102		PC 27:3 [M+Na]+	PE/PC	3
680.388	1.346	0.438		LPS 28:4 [M+Na]+	PS	4
676.453	0.917	0.459		LPS 29:2 [M+H]+	PS	2
674.438	1.286	0.585		LPS 29:3 [M+H]+	PS	3
674.399	0.533	0.279		PS 26:0 [M+Na]+	PS	0
673.425	-1.456	0.459		PA O-36:9 [M+H]+	PA	9
672.457	0.086	0.03		PC 26:0 [M+Na]+	PE/PC	0
672.421	-0.446	0.198		LPS 27:1 [M+Na]+	PS	1
670.44	-0.487	0.226		PC 26:1 [M+Na]+	PE/PC	1
670.418	-2.203	0.62		LPC 26:2 [M+K]+	PE/PC	2
670.41	-0.58	0.322		LPS 29:5 [M+H]+	PS	5
668.499	-1.744	0.572		LPC O-28:2 [M+Na]+	PE/PC	2
668.426	-0.03	0.006		PC 26:2 [M+Na]+	PE/PC	2
666.433	0.239	0.088		PS 27:0 [M+H]+	PS	0
666.412	0.928	0.37		PC 26:3 [M+Na]+	PE/PC	3
660.423	0.693	0.406		LPS 28:3 [M+H]+	PS	3
660.386	-2.717	0.581		PS 25:0 [M+Na]+	PS	0
659.41	0.898	0.458		PA O-35:9 [M+H]+	PA	9
658.406	0.779	0.348		LPS 26:1 [M+Na]+	PS	1
658.372	-1.72	0.458		PS 27:4 [M+H]+	PS	4
656.43	-0.034	0.009		PC 27:4 [M+H]+	PE/PC	4
656.39	0.088	0.03		LPS 26:2 [M+Na]+	PS	2
656.355	-1.804	0.446		PS 27:5 [M+H]+	PS	5
654.372	0.245	0.143		LPS 26:3 [M+Na]+	PS	3
652.395	-0.76	0.289		PC 25:3 [M+Na]+	PE/PC	3
652.357	0.546	0.263		LPS 26:4 [M+Na]+	PS	4
650.44	0.815	0.356		LPS 27:1 [M+H]+	PS	1
646.372	0.347	0.122		PS 26:3 [M+H]+	PS	3
645.295	1.324	1.103		PA 30:7 [M+K]+	PA	7
644.426	0.535	0.258		LPS O-26:1 [M+Na]+	PS	1
643.282	1.109	0.93		PA 30:8 [M+K]+	PA	8
641.376	0.602	0.191		LPG 26:3 [M+Na]+	PG	3
640.469	-0.126	0.028		LPC O-26:2 [M+Na]+	PE/PC	2
640.396	0.178	0.122		PE 27:2 [M+Na]+	PE/PC	2
640.322	-3.68	0.661		PS 24:3 [M+Na]+	PS	3
636.421	2.817	0.837		LPS 26:1 [M+H]+	PS	1
636.292	-3.242	0.612		PS 24:5 [M+Na]+	PS	5
632.357	-1.961	0.487		PS 25:3 [M+H]+	PS	3
630.375	0.22	0.125		LPS 26:4 [M+H]+	PS	4
628.394	-1.385	0.375		PC 23:1 [M+Na]+	PE/PC	1
626.396	-3.041	1.156		LPC O-24:3 [M+K]+	PE/PC	3
626.342	-2.861	0.556		LPS 24:3 [M+Na]+	PS	3
622.445	2.345	0.893		PC 24:0 [M+H]+	PE/PC	0
621.486	-1.267	0.823		LPA 31:0 [M+H]+	PA	0
619.282	2.084	1.048		PA 28:6 [M+K]+	PA	6
615.363	1.765	0.893		LPG 24:2 [M+Na]+	PG	2
613.346	-0.212	0.051		LPG 24:3 [M+Na]+	PG	3
604.435	1.753	1.125		LPC 24:2 [M+H]+	PE/PC	2
603.285	1.196	1.219		LPA 28:7 [M+K]+	PA	7
601.387	2.144	0.634		PA 29:3 [M+H]+	PA	3
596.334	-1.572	0.441		PC 23:6 [M+H]+	PE/PC	6
588.29	-0.483	0.139		PS 20:1 [M+Na]+	PS	1
586.253	1.248	1.095		LPS 20:3 [M+K]+	PS	3
574.255	1.319	1.048		LPS 19:2 [M+K]+	PS	2
572.329	-2.289	0.474		PE 22:1 [M+Na]+	PE/PC	1
550.35	0.426	0.141		PE 22:1 [M+H]+	PE/PC	1
546.356	-3.533	0.62		LPC 20:3 [M+H]+	PE/PC	3
544.338	-2.406	0.572		LPC 18:1 [M+Na]+	PE/PC	1
542.32	-2.491	0.572		LPC 18:2 [M+Na]+	PE/PC	2
526.292	-2.533	0.564		LPE 22:6 [M+H]+	PE/PC	6
524.372	-0.93	0.288		LPC 18:0 [M+H]+	PE/PC	0
522.258	-1.383	0.424		LPE 20:5 [M+Na]+	PE/PC	5
520.34	-0.268	0.073		LPC 18:2 [M+H]+	PE/PC	2
518.325	-2.317	0.563		LPC 18:3 [M+H]+	PE/PC	3
512.309	-1.36	0.384		LPC O-17:3 [M+Na]+	PE/PC	3
504.345	-0.427	0.168		LPC O-18:3 [M+H]+	PE/PC	3
504.306	-1.385	0.556		LPC 15:0 [M+Na]+	PE/PC	0
502.33	-0.407	0.139		LPC O-18:4 [M+H]+	PE/PC	4
502.289	-1.153	0.338		LPC 15:1 [M+Na]+	PE/PC	1
500.274	-1.408	0.523		LPC 15:2 [M+Na]+	PE/PC	2
498.258	-1.747	0.474		LPC 15:3 [M+Na]+	PE/PC	3
496.34	-0.298	0.086		LPC 16:0 [M+H]+	PE/PC	0
491.242	2.059	0.622		LPG 17:4 [M+H]+	PG	4
490.329	-1.197	0.402		LPC O-17:3 [M+H]+	PE/PC	3
487.23	1.05	1.048		LPI O-11:1 [M+H]+	PI	1
486.296	-2.708	0.742		LPC O-15:2 [M+Na]+	PE/PC	2
484.278	-0.296	0.139		LPC O-15:3 [M+Na]+	PE/PC	3
482.325	2.257	0.394		LPC 15:0 [M+H]+	PE/PC	0
482.266	-1.474	0.556		LPC O-15:4 [M+Na]+	PE/PC	4
478.329	-0.542	0.226		LPC O-16:2 [M+H]+	PE/PC	2
478.293	2.73	0.313		LPC 15:2 [M+H]+	PE/PC	2
476.314	-0.492	0.138		LPC O-16:3 [M+H]+	PE/PC	3
476.275	-0.931	0.241		LPC 13:0 [M+Na]+	PE/PC	0
475.233	1.316	0.953		LPI O-10:0 [M+H]+	PI	0
473.213	1.282	1.095		LPI O-10:1 [M+H]+	PI	1
468.345	3.045	0.328		LPC O-15:0 [M+H]+	PE/PC	0
465.237	-1.876	0.611		LPA O-20:5 [M+Na]+	PA	5
464.315	2.435	0.348		LPC O-15:2 [M+H]+	PE/PC	2
460.282	3.339	0.356		LPC O-15:4 [M+H]+	PE/PC	4
454.293	2.817	0.322		LPC 13:0 [M+H]+	PE/PC	0
451.317	1.955	0.656		LPA O-20:1 [M+H]+	PA	1
443.252	-1.346	0.562		LPA O-18:2 [M+Na]+	PA	2
441.238	-1.54	0.497		LPA O-18:3 [M+Na]+	PA	3
415.222	-1.119	0.435		LPA O-16:2 [M+Na]+	PA	2
406.174	1.676	1.149		LPE O-11:1 [M+K]+	PE/PC	1
376.186	2.229	0.333		LPE O-10:1 [M+Na]+	PE/PC	1

## Sheet: Fig. 3a, b
Zeitgeber time (h)	Sleep (min per 30 min)
	+/Y
0.5	0	8	12.5	6	0	0	3	0	3	2.5	13	14.5	3.5	25	7	3	3	0	0	16	24	0	0	3.5	2	12	19.5	29.5	3	20.5	0	24
1	2.5	11	18.5	11.5	10.5	15.5	19	17.5	14.5	7	5	22	16	19.5	14	15	7	0	17.5	26.5	26.5	0	3.5	15.5	8	17.5	19	30	6.5	19	0	22.5
1.5	13.5	23.5	20.5	19	22.5	16	26.5	18	23.5	8	14.5	25.5	28.5	30	15	29.5	22.5	13.5	12	28	29.5	8.5	10	12.5	24	16.5	16.5	30	20.5	22.5	3.5	29
2	13	23	24	19.5	28.5	17.5	29	21	22.5	19.5	17	25	30	30	24	28.5	13	22	11	24	30	10	25	22	26.5	29	13	30	19.5	22	23.5	30
2.5	14	29.5	27	25.5	28	25.5	23	29	20	27.5	24.5	29.5	28.5	30	14	29	20.5	22.5	18	25.5	24	11	24	26	30	30	27	30	26.5	8.5	24	30
3	17.5	28.5	25.5	28.5	29	23.5	26.5	29.5	22.5	25.5	28	24.5	23.5	30	26.5	30	24.5	24	8.5	22	23.5	26	30	27.5	28.5	30	22.5	30	26	21	29	30
3.5	17.5	29.5	29.5	24.5	28.5	29	30	30	25	21.5	29	23.5	26	30	29	30	25.5	27.5	18.5	28	24	21.5	27.5	26	30	30	27	30	29	19	29.5	30
4	14	23.5	22	29	24	27.5	29	27.5	27	25	27	25.5	29.5	30	27.5	28.5	28	27.5	16	23	30	23.5	30	25.5	29	28	29	30	26.5	19	22.5	30
4.5	17	27	28.5	26	29.5	23	26.5	29	27.5	21.5	30	22.5	21.5	30	25	30	19.5	29.5	19	25.5	28	16	29.5	24.5	28.5	29.5	29	30	29	17.5	28.5	30
5	11	30	28	25	29.5	28	30	27	24.5	18.5	27.5	26	29.5	30	28.5	30	26	24	21.5	23	29	26.5	30	18	30	30	30	30	29	19	26.5	30
5.5	16.5	30	21	27.5	28.5	26.5	27.5	27.5	21.5	23.5	24.5	29	30	30	25	30	26	24	23.5	22.5	26	23.5	30	23	30	30	26	30	30	23	27.5	30
6	20.5	30	28	27	28	27.5	27	19.5	14	29.5	27	28	26	30	25	30	29	24	25.5	24.5	24.5	16.5	30	27.5	30	30	24.5	30	29	21	29.5	30
6.5	22	30	29	28.5	28	26	28.5	24	14.5	26.5	24.5	29.5	28	30	24.5	30	29.5	28.5	21.5	24.5	23.5	14.5	29.5	19	29.5	27.5	23	30	29	20	25.5	30
7	22	30	30	30	28	23.5	29	25.5	19	28	25	30	23	30	19	29.5	26	28	21.5	28	22	27	30	26.5	30	30	18.5	30	28.5	26.5	27.5	30
7.5	29	21.5	30	30	21	27.5	29.5	29	16.5	14	28	29.5	26.5	29.5	19.5	30	20.5	29	21	25.5	27.5	25	30	26	28	27.5	9.5	30	23	25.5	26.5	29.5
8	23	23.5	23.5	30	27.5	19.5	29.5	26	18	19	29	29	24.5	30	16.5	30	28	24	17	25.5	24	21.5	19.5	19	29.5	29.5	28.5	30	22.5	18.5	27.5	29
8.5	14	25	28.5	29.5	16.5	22.5	28.5	20	13	25	29	27	24	30	25	30	21	24.5	13	27.5	28.5	21.5	27.5	17	24	29.5	20	30	19	27	26	30
9	7.5	15	24.5	24	22	19.5	27	19	13	14	22.5	24.5	27.5	28	15.5	24.5	15	24	19	17	23.5	7.5	19.5	17	24.5	29.5	13.5	30	21.5	24.5	26.5	28
9.5	12	6.5	24.5	29	17	19.5	28	18	11.5	4	22.5	26	27	29	17.5	28	11.5	15.5	15	12	22	11	8.5	5	23	20	14	30	10	15.5	15	23
10	3	0	25	26	16.5	10	18.5	10	9	4	27	22.5	25.5	28	14.5	23.5	6	13	12.5	6	6.5	0.5	7	8.5	12	17.5	6.5	30	1	16	8	21.5
10.5	2.5	5	18	16	7	2.5	22	4.5	18.5	11	24	20.5	21	26.5	12.5	17.5	4	20	2.5	7	16	8	9.5	10	11.5	17.5	0	30	2.5	22	9.5	20.5
11	2.5	0	23.5	15.5	4.5	0	9.5	1	10.5	12	11.5	25	12	17	7.5	3	11.5	1	0	14.5	12.5	11	0	3	17	13.5	0	30	0	12.5	9	15
11.5	0	0	19	6.5	10.5	5	17.5	22.5	2.5	15.5	16.5	17.5	11.5	12.5	18.5	5.5	22	0	0	16	7.5	9.5	2.5	6.5	0	11.5	0	28	0	15	17.5	0
12	2.5	5	7	0	16.5	3.5	9.5	12.5	3.5	3	11	8	6	9.5	5	2	11	2.5	0	8	8	5.5	0	6.5	0	2.5	0	23.5	0	15	12	0
12.5	4.5	11	16	4	0	21.5	17.5	6.5	16.5	15.5	19.5	18	7.5	21.5	3	6.5	3	0	6	9.5	4.5	0	13	22.5	0	24.5	0	28	0	0	16	15
13	25	27.5	30	30	16	30	30	29	27.5	30	18	30	30	30	29.5	30	30	20.5	26.5	20	25.5	5	29.5	30	23	29	16	30	22	24	30	29
13.5	27	30	30	30	30	30	30	30	30	30	27	30	30	30	30	29.5	30	30	28	30	30	28.5	30	30	30	28.5	29	30	28	30	30	29.5
14	22.5	30	28.5	30	30	30	29	30	29	30	25	29	30	30	30	30	30	30	25.5	30	30	30	30	30	30	30	29.5	30	30	30	30	28.5
14.5	22	29.5	23	30	29.5	29.5	27	30	29	30	28	29.5	28	29.5	29.5	30	30	30	24.5	27.5	24.5	30	30	30	30	27.5	25.5	30	28.5	30	29	27
15	24.5	21.5	23.5	30	21	30	25	30	27	30	26.5	30	30	30	22.5	29.5	30	22.5	17	28	29	26	30	30	30	30	22.5	28	29.5	27	28	29
15.5	21.5	18	25.5	25.5	25	30	28	27	24.5	29.5	18	26.5	29.5	30	23	30	30	30	21.5	30	30	27.5	24.5	30	30	27	25	26.5	18.5	20	29.5	30
16	21	29.5	21	28.5	29	29.5	27.5	20	29.5	30	23.5	29	27	29	27.5	30	30	21.5	21.5	26	30	7.5	30	30	26.5	30	28.5	30	25	25.5	26.5	25.5
16.5	17.5	28	25.5	29	23	30	24	30	20.5	28	23	28	27.5	30	27.5	30	25.5	27	15.5	27.5	30	9.5	25	25.5	26.5	28	26.5	19.5	21.5	26	29.5	29
17	22.5	23.5	26.5	29.5	20.5	25.5	28.5	21	28	22.5	24.5	29.5	29	29.5	25	25.5	26.5	19.5	21	22	20.5	19	26.5	28.5	25.5	28	26	20	24	27	23.5	29.5
17.5	20	25	26	22.5	30	23.5	28	14	26.5	28	28.5	29.5	30	30	28	28	23.5	20.5	14.5	28.5	12	29.5	26	29	27	28.5	24.5	25.5	22.5	27	27.5	25
18	30	30	16	26.5	15.5	20.5	27	28.5	25.5	28	29	26.5	25.5	29.5	27	22.5	29	27.5	15.5	23.5	15.5	14.5	23	28.5	22.5	29.5	19	30	27.5	22	29	22.5
18.5	17.5	23.5	26.5	22	20	18.5	20	30	27	25	23.5	23.5	30	30	20	27	15	13	13	20.5	27	22.5	29.5	24.5	25.5	27	28	29.5	17	25	29	29
19	30	8.5	25	28.5	23	28	26	20	20	23.5	25.5	29	26.5	29.5	30	21.5	22	13	6	17.5	22.5	18.5	26	25	26.5	27	29	28.5	30	23.5	28	28
19.5	13	25	18.5	22	14.5	21.5	30	21.5	25	27	24.5	26.5	27.5	30	26.5	21.5	29	20	5	22.5	24.5	6.5	20.5	25.5	30	20.5	28	30	30	20.5	30	20
20	22	27	24	30	15.5	24	21	23	26	30	17.5	23.5	24.5	30	29.5	26.5	27.5	30	0	26.5	24.5	21.5	22	27	27.5	29.5	23	21	14	30	23	30
20.5	19.5	13	27	22	27.5	26	25	19.5	24.5	20	24	30	26.5	29	23	30	30	17.5	8	27	21.5	13.5	26	30	27	30	29.5	29.5	15	27	24.5	22
21	29	15	21	26	18.5	30	18	21	30	23	27	24.5	21	29.5	23.5	23	28	12.5	25	22.5	29.5	8.5	22.5	25	20	29.5	26.5	30	15	20.5	27	28
21.5	10	25	25	26.5	22.5	30	20.5	15	21	20	24	21.5	27	27	27.5	26	21	24	11.5	23	23.5	8	23	21	28	26.5	22	25	20.5	24.5	23.5	16.5
22	9.5	14.5	17	22.5	16.5	19	21.5	18	8.5	27	15.5	20.5	25	29	20	19	20.5	16	0	18	7	12	26	19	15	26.5	8.5	19	17.5	16	17.5	17
22.5	15.5	18.5	16	24	23.5	17.5	24.5	19.5	21	19.5	17.5	15.5	26	21	22.5	20.5	26	5.5	5.5	24	17.5	0	18.5	22	9.5	18.5	17	19.5	11	23	24	23.5
23	20.5	19	16	30	26	26.5	27.5	25	30	27	27.5	29	29	23.5	19.5	30	23	10.5	12.5	26.5	25	0	30	24.5	30	15	26	15	21.5	20.5	27.5	29.5
23.5	21.5	21	15	19.5	19.5	24.5	18	30	22	21	15	22	18.5	23	22.5	29.5	15.5	24	22	20.5	17	9.5	19	21.5	30	27.5	15	9	19.5	18	27	26.5
24	6	24	8.5	19	12.5	24	14.5	9.5	20	12.5	15.5	20	11	16	9	24	6	27.5	4.5	22	24.5	4.5	18	9	22	7	19.5	16	14	16.5	16.5	13.5
	sni1/Y
0.5	30	16.5	30	29	29.5	30	27	29	30	30	30	30	30	30	24	29	30	30	29.5	30	29	30	30	30	30	30	24	25	30	30	27	30	30	25.5
1	30	13.5	29.5	30	30	30	29	30	30	29	29.5	30	30	29.5	28.5	29	30	30	30	30	24	30	30	30	30	30	29	25	30	30	28	30	26	30
1.5	30	19.5	30	30	30	30	30	30	30	30	30	30	29.5	30	30	30	30	30	30	30	30	29.5	30	30	27.5	30	29.5	28.5	30	30	30	30	30	29.5
2	29.5	25	29	30	30	30	29	30	30	29	30	30	30	30	30	30	30	30	30	30	30	30	30	30	30	30	30	27.5	30	30	29.5	30	28	29.5
2.5	30	28	30	30	29	30	28	30	30	30	24.5	30	30	30	30	29	30	30	30	30	30	30	30	30	30	30	29	29.5	30	29	30	30	30	30
3	30	19.5	30	30	30	30	29	30	30	30	30	30	30	30	30	30	30	30	30	30	29	30	30	30	30	30	30	29.5	30	30	28	30	29	30
3.5	30	28.5	29	30	30	30	29	30	30	30	30	30	29	30	30	29.5	30	30	30	30	30	30	30	30	30	30	30	29	30	30	30	30	30	30
4	30	29.5	29	30	30	30	30	30	30	30	30	30	30	30	30	30	30	30	30	30	30	29	30	30	30	30	30	28	30	29	29	30	30	30
4.5	30	30	30	30	30	30	30	29.5	30	30	28.5	30	30	30	29.5	30	30	30	30	30	30	30	30	30	30	30	29.5	28	30	30	29	30	19.5	29.5
5	29	25	30	30	29	30	29	30	30	30	30	30	30	30	29	30	30	30	30	30	30	30	30	30	30	30	30	28	30	30	29.5	30	30	30
5.5	30	28	30	30	21.5	29	30	30	29.5	30	30	30	30	30	29	30	30	30	29.5	30	30	30	29	30	30	30	30	30	30	30	30	30	28	30
6	30	30	30	30	26.5	30	30	29.5	30	29.5	30	30	30	30	28	30	30	30	30	30	30	30	30	30	30	30	30	28.5	30	30	30	30	27.5	30
6.5	30	28.5	29	30	30	30	30	29.5	30	30	30	30	30	30	30	30	30	29.5	30	30	30	30	30	30	29.5	30	30	28.5	30	30	29.5	30	30	30
7	30	30	28.5	30	30	30	30	30	30	26	29.5	30	30	30	30	30	30	30	30	30	30	30	30	30	30	30	30	29	30	27	29	30	29.5	30
7.5	30	28.5	30	30	29.5	30	29	29.5	30	28	30	30	30	30	30	30	30	30	30	30	30	30	30	30	30	30	29.5	29	30	26	28.5	30	29	30
8	29.5	27.5	29	30	30	29.5	29	29.5	30	29	30	29	30	30	28	30	28.5	30	30	30	30	30	30	30	30	30	29.5	28.5	30	28.5	30	30	30	30
8.5	29	26.5	19	30	29.5	30	29	30	29	26	29.5	30	29	30	29	30	27.5	29	30	30	30	29	30	30	30	30	30	30	30	30	30	30	30	30
9	30	30	22	30	28.5	30	23	30	30	29.5	28.5	30	30	30	30	30	30	30	30	30	30	30	30	30	30	30	30	29	30	30	27.5	30	30	30
9.5	30	19.5	28.5	30	29	30	27.5	30	30	21.5	30	29	30	30	30	30	30	30	30	30	30	29.5	30	30	30	30	29	28	30	30	29	26	29	30
10	29.5	21.5	26	30	30	30	25.5	29.5	28.5	26.5	30	28	28.5	30	29.5	25.5	30	29.5	30	30	30	30	29	30	30	28.5	29	30	29.5	30	28	30	29	29.5
10.5	24.5	24.5	22.5	29.5	29	27	22	27.5	28.5	20.5	30	30	29.5	30	29.5	20	25.5	28	30	30	29.5	30	30	30	30	30	27.5	29	30	30	28	29	30	30
11	13	7	11	28.5	29	29.5	23	25	28.5	18.5	28.5	22.5	30	30	30	28.5	29	30	30	30	30	28	29	30	26.5	30	29	29	30	30	27.5	30	28.5	27.5
11.5	19.5	2.5	10	28	24	27	20	14	17	5.5	24	26.5	25.5	30	30	28	24.5	26	29.5	30	29	23	30	26	30	30	25.5	29.5	30	27.5	25.5	29.5	26.5	30
12	28	7	12	17	22.5	28.5	13.5	10	12	13.5	12.5	18	14.5	30	26.5	20	22	19	30	30	28	16.5	28.5	30	25	25	17	30	30	29	23	30	21.5	29.5
12.5	30	26.5	22	30	30	30	28.5	30	30	30	30	30	30	30	29	15	26	21	29	29.5	30	22	18.5	28	30	30	22.5	30	30	29	29.5	30	20	27.5
13	30	30	30	30	30	30	30	30	30	30	30	30	30	30	30	24	30	30	30	29.5	30	30	30	29.5	30	30	30	29.5	30	30	30	30	29	30
13.5	30	30	30	30	28.5	30	30	29.5	30	30	30	30	30	30	30	25.5	23.5	30	30	30	30	30	30	30	30	30	30	29.5	30	30	29	30	28.5	30
14	30	30	30	30	30	30	30	30	30	30	30	30	30	30	30	29	26	30	30	30	30	30	30	30	30	30	30	29	30	30	30	30	30	30
14.5	30	30	30	30	30	30	30	29.5	30	30	30	30	29.5	30	30	30	22.5	30	29.5	30	30	30	30	30	30	30	30	30	30	30	29	30	30	30
15	30	30	30	30	30	30	30	29.5	30	30	29.5	30	29.5	30	30	26.5	27.5	30	30	30	30	29.5	30	29.5	30	30	30	29	30	30	30	30	30	30
15.5	30	30	29	30	27	30	30	30	30	28.5	30	30	30	30	30	27	30	30	30	30	30	30	30	29.5	30	30	30	30	30	30	29.5	30	30	30
16	30	27.5	30	30	24	30	30	26.5	30	30	29.5	30	29	30	30	28.5	30	30	30	30	30	30	30	18	30	30	30	30	30	30	29.5	30	28	30
16.5	30	30	30	30	27.5	30	30	29.5	30	28.5	29.5	30	29.5	30	30	27	30	30	30	30	30	29.5	30	22	30	30	30	30	30	30	28.5	30	29	30
17	30	27.5	29	30	29.5	30	24.5	29.5	30	30	30	30	28.5	30	30	30	30	30	30	30	30	30	29.5	23	30	30	30	29.5	30	30	29	30	25.5	30
17.5	30	30	30	30	30	30	27.5	29	30	30	29	30	30	30	27.5	21.5	30	30	30	30	30	30	30	21	30	30	30	30	30	30	30	30	27.5	30
18	30	30	28.5	30	28.5	30	22.5	30	30	29	29.5	30	29.5	30	30	26.5	30	29.5	30	30	30	30	30	16.5	30	30	30	30	30	30	28	30	30	30
18.5	30	25	30	30	21	30	29	30	30	30	30	30	25.5	30	30	26.5	30	30	30	30	30	30	30	25	30	30	30	30	30	30	29.5	30	28.5	30
19	30	29	30	30	26.5	30	29.5	29	30	29.5	30	30	30	30	30	29	30	30	30	30	30	30	30	18.5	27	30	30	30	30	30	30	30	24.5	30
19.5	30	29	30	30	28	30	30	21	30	27	30	30	29.5	30	30	30	30	30	30	30	30	30	30	30	30	30	30	25.5	30	30	30	30	28	30
20	30	29.5	23.5	30	28.5	28	29	29	30	29.5	23.5	30	30	30	30	28.5	30	30	30	30	30	30	30	30	30	30	30	30	30	30	29.5	30	30	30
20.5	30	27	18	30	30	30	30	26	30	21	30	30	30	30	30	30	30	30	30	30	30	30	30	30	30	30	30	30	30	30	29.5	30	29	30
21	30	21	29	30	30	29	29.5	26.5	29.5	19	30	30	29.5	30	30	29.5	30	30	30	30	30	29.5	30	30	30	30	29.5	30	30	30	29.5	30	29.5	30
21.5	30	27.5	25.5	30	28.5	30	30	30	30	22	29	30	30	30	30	23	30	30	30	30	30	30	30	30	30	30	30	30	30	30	27.5	30	28	30
22	30	28	28.5	30	29	30	29.5	29.5	30	27.5	30	30	30	30	30	28.5	30	30	30	30	30	30	30	30	29.5	30	30	30	30	30	30	30	25.5	30
22.5	30	22.5	21	30	30	30	29.5	30	30	22	30	30	30	30	30	30	30	30	30	30	30	30	30	30	26	30	30	30	30	30	28.5	30	30	30
23	30	18	26	30	18.5	30	30	30	30	30	27	30	29.5	30	30	30	30	30	30	30	30	30	30	30	28.5	30	30	30	30	30	30	30	30	30
23.5	30	18.5	15	30	24.5	30	25	29	30	28.5	30	26.5	30	30	27.5	30	30	30	30	30	30	30	30	30	30	30	30	30	30	30	30	30	30	30
24	30	13	21	29	26.5	30	17.5	28.5	28.5	17	26.5	26.5	21.5	30	26.5	30	30	30	30	30	30	30	30	30	28.5	30	30	30	27.5	30	29	30	26.5	30
	sni1/Y; nSyb-GAL4 > UAS-AOX
0.5	0	3.5	8	18.5	22	22.5	0	10.5	4.5	0	17	23	1.5	0	0	3.5	0	0	11.5	7	11.5	0	0	7
1	0	11.5	18	21	8	20	8.5	28.5	23	7	26	27.5	20.5	13.5	0	16	11	2.5	21	19.5	23	13.5	11.5	23.5
1.5	14	12	24.5	24.5	27	23	18.5	23	28	16	30	23	28	16	10.5	15.5	18	14	23.5	22.5	30	21	17	27
2	27.5	20.5	26.5	23	25.5	23	21	28.5	30	19.5	30	25	30	24	5.5	30	26.5	15.5	30	23	28	29	24.5	29
2.5	23.5	23.5	24	30	29.5	22.5	28	30	30	15	30	26	30	29.5	20	25.5	29.5	21.5	30	28.5	30	27.5	29	29
3	25	21	25.5	30	30	28.5	30	30	30	20	30	23.5	27	26	25.5	29	29	16.5	30	30	30	29.5	29	30
3.5	23	20.5	25	26.5	28.5	16.5	26	23.5	27.5	13.5	23	27	26	28.5	24	25.5	30	25	30	30	29.5	29.5	19.5	30
4	29.5	26.5	29.5	30	29.5	9.5	26.5	25.5	25.5	26	28.5	30	28.5	30	23.5	30	30	22	30	30	30	28.5	29	29
4.5	28.5	28	24	29	30	20.5	28	27	30	29	30	29.5	29.5	30	27.5	29.5	28.5	27	28	30	30	28	26	29
5	23.5	22.5	26	30	30	26	30	24.5	30	26	30	27	30	30	30	29	27	23.5	27.5	30	28.5	27	28	26.5
5.5	27.5	30	29.5	30	30	15.5	30	28	29	26.5	30	27	30	30	28.5	26.5	27.5	22.5	29.5	28	30	30	30	24.5
6	26	24	23.5	30	30	25.5	30	27	26.5	23.5	27	29	26.5	30	21	27.5	22.5	19	28	27	25	20	21.5	25.5
6.5	23	25	26.5	30	30	19.5	30	30	29.5	25.5	30	24	29	30	29.5	28.5	25	25	21.5	17.5	28	27	28.5	28.5
7	23	25.5	23	30	29.5	17	30	30	18	15.5	30	25	29.5	29.5	25	30	29.5	22.5	25.5	30	30	29.5	26.5	30
7.5	24.5	29.5	25.5	27	29.5	24.5	30	29.5	29	26	29.5	25.5	30	30	27	24	22	22.5	20.5	26	20	19.5	18	21
8	27	26.5	22.5	27	26.5	18.5	30	29.5	30	29.5	30	23	30	30	29	26.5	28	24.5	18.5	29	23.5	24	28.5	29.5
8.5	27	27	17.5	28.5	29.5	26	30	26.5	30	23.5	30	25.5	30	30	28.5	15.5	27	21	23	18.5	27	29.5	26	30
9	24	21	18.5	29	18.5	27	28.5	27	29	21.5	30	21.5	29	29.5	6.5	23.5	23.5	20.5	21	17	23	24.5	19	29.5
9.5	20.5	21.5	18	29	29	20	19.5	24.5	28	22	30	21.5	30	27.5	7	23	25	18.5	17.5	12.5	26.5	25.5	17.5	29.5
10	26	23.5	15.5	27.5	26.5	11	18	26.5	24	25	20.5	23.5	27	23	5.5	21	19	5.5	15	25	27.5	27.5	18.5	29
10.5	23	20	19	27	25	15	17.5	21	24	9.5	20.5	22.5	19	23	0	10.5	16.5	10	11	14	25.5	8.5	0	25
11	15	1	9	20.5	17	13.5	10.5	9	27	15.5	14.5	22.5	19.5	13.5	2.5	8.5	5.5	5.5	0	18.5	16.5	7	0	24.5
11.5	1.5	0	4.5	11.5	12	5	0	0	4	0	0	18.5	5.5	0	0	0	0	0	0	5.5	8.5	0	3	24.5
12	4	3.5	3.5	19	17	0	2.5	0	0.5	1	7.5	16	0	2	0	0	1.5	0	8	10	5	0	8	15
12.5	28.5	30	25.5	29.5	30	6	24.5	22.5	28	14.5	30	13.5	3	20	22	4.5	14	20	25.5	30	25.5	20.5	30	24
13	28.5	30	29.5	26.5	30	21.5	24	30	29.5	16	30	22	22.5	29.5	30	15	21	30	29.5	30	30	29.5	30	27.5
13.5	30	30	29	24.5	30	26	30	30	30	30	30	30	30	30	30	21	30	29	30	30	30	30	30	30
14	29	30	26	29.5	29	26.5	30	29.5	27	20	30	22.5	30	30	29.5	28	29.5	30	24	30	29.5	25.5	30	26.5
14.5	27.5	29.5	26.5	29	26.5	29.5	28	22.5	24	29	30	27.5	30	25	28	24.5	30	26	21	30	30	30	29.5	29.5
15	30	30	23.5	21.5	27	24	30	28.5	30	30	30	27.5	29	27	30	26	24.5	22	23	30	30	27.5	30	24.5
15.5	27.5	29.5	28	28.5	30	29.5	24.5	30	30	26.5	30	24.5	27	27.5	25	30	30	12	23	29.5	30	30	29	27.5
16	28.5	30	29	22.5	30	29	29	24.5	27.5	25	30	20.5	28	24	29	25.5	23	22	24	30	27	28.5	30	25.5
16.5	29	29.5	23	17.5	30	27.5	26.5	28	29.5	21.5	29	18	28	27.5	23	25.5	25	16.5	19.5	28.5	27.5	24.5	28	13.5
17	25.5	28	27.5	14.5	30	29.5	24.5	28.5	30	19	30	19.5	26	29.5	28.5	25.5	22.5	12	24.5	23	29.5	30	29.5	18
17.5	28.5	26.5	29	27.5	30	26.5	25	29.5	26	17.5	30	28.5	24.5	27	29.5	26.5	28	14.5	13	29.5	30	17	27.5	26
18	28.5	28.5	24	23.5	30	24	21.5	29.5	26	30	29.5	23	30	29.5	26.5	28.5	25	18	15.5	30	30	21.5	26	29.5
18.5	27.5	26.5	24	20	30	22	26.5	27	30	30	30	18.5	28	26	29.5	24	28	15	25.5	25	28	23.5	29.5	23.5
19	27	29.5	21.5	23.5	30	24	23	25	23.5	17.5	30	25	25.5	26	27.5	30	27.5	19.5	24.5	15.5	26.5	22.5	18.5	21
19.5	19.5	26.5	22.5	21	30	24	26	30	25	21	29.5	27.5	29.5	26.5	28.5	21.5	20.5	6.5	24	15.5	28.5	29	24.5	22.5
20	21.5	27	29.5	28.5	30	19.5	22.5	28	28	23.5	28.5	26.5	26.5	26	29.5	29	25.5	12.5	19.5	30	29.5	23	19	21.5
20.5	30	24	30	22.5	29.5	23	24.5	27	28	29.5	30	26	28.5	20	25.5	27.5	19.5	18	26	29.5	24.5	24	27.5	27.5
21	25	28	26	17.5	30	17	18	30	28.5	16	29	24.5	29	26.5	21	18.5	30	10	26.5	24.5	30	24	21.5	19.5
21.5	14.5	27	27	23	30	15	29	27	29	26.5	29	15.5	29.5	26	27.5	27	20	22.5	26	26.5	28.5	17	19.5	11.5
22	19.5	30	23	17.5	29	22.5	20	23	30	28.5	28.5	29	30	16	26	22.5	22	20	15	30	27.5	21.5	22.5	28.5
22.5	18	26.5	18.5	14	29	21	30	21	24.5	16	30	18	18	17.5	23	25	29.5	11	21	27	23.5	14	13	19.5
23	27.5	30	26	14.5	30	26	30	16.5	14.5	4.5	30	27.5	21	18.5	22	28	18	21	11.5	30	29	11	19	15.5
23.5	28.5	14.5	22	18	30	21.5	22	6.5	12.5	3.5	29	30	20.5	8	19.5	7	23.5	27.5	21.5	30	30	24.5	27	17
24	4.5	8.5	12	5	28	13	12.5	9	9.5	0.5	13.5	21	15.5	0	0	0	2.5	5.5	13	20	19.5	12	9	16.5
	sni1/Y; R23E10-GAL4 > UAS-AOX
0.5	0	0	0	0	30	22	28.5	18	10.5	3.5	25	12	29	27.5	0	1.5	15.5	19	8.5	7.5	0
1	7	6	0	9	30	26.5	29.5	19.5	23.5	13	28	17.5	30	29.5	12.5	16	28	25.5	19.5	25	0
1.5	5	19	15	24	30	22	30	11.5	26.5	21	29.5	18.5	30	26.5	28.5	18.5	29.5	29	28	30	0
2	15	20	17	27	30	26.5	30	25	28	25	30	29	30	30	29.5	29	28	29	30	26.5	11.5
2.5	22	28	27	29	30	28.5	30	21	27	20.5	30	29.5	30	29	28	26.5	30	30	28.5	28	27.5
3	30	25	20	30	30	28	30	19	30	27	30	28.5	30	30	29.5	27	30	29	30	30	25
3.5	30	28	28	30	30	28	30	19.5	29	26	28	27	27.5	28	20.5	18	29.5	30	28	29	30
4	30	13	29	30	30	29.5	30	25.5	30	29	30	30	29.5	30	26	27	30	30	30	30	29.5
4.5	30	28	27	30	29	28	30	20	30	29.5	30	26	29	30	30	29.5	30	28	30	29.5	30
5	30	23	30	30	30	29	30	23.5	30	27.5	30	20.5	30	30	26.5	24.5	27.5	27.5	28.5	30	27
5.5	30	24	30	29	30	30	30	18	30	27	30	27	30	30	27	26.5	28	29.5	28	30	30
6	30	15	30	30	30	29	30	18	30	27.5	30	25	27.5	30	30	30	27	26.5	27.5	29	26
6.5	30	30	25	30	30	22.5	30	13.5	30	19	27	24	30	30	25.5	22.5	25.5	30	29.5	30	27.5
7	30	28	29	29	28	30	30	25	29.5	28.5	30	24	30	30	26.5	18	29.5	29.5	29.5	29.5	30
7.5	30	14	22	22	30	29.5	30	15.5	30	27	30	22.5	30	30	26	24	24	24.5	21.5	26	24.5
8	30	29	24	29	30	30	30	24	29.5	29	30	29	30	29	30	25	28.5	30	30	29	30
8.5	30	29	23	25	26	27	30	21.5	29	19	27	29	30	30	29	18.5	27	26.5	24.5	23.5	28.5
9	21	28	16	28	30	24	29.5	11.5	24.5	23	29.5	29.5	29	25.5	26	14.5	26	28.5	26	27.5	29.5
9.5	27	25	17	19	30	27.5	30	9.5	28.5	19.5	30	24	26	30	27	12	27	29	25	26	29
10	24	28	5	20	28	25	30	11	28	23	28	15.5	24	29	15	6	29	23.5	21	20.5	25.5
10.5	6	12	0	22	29	23	29.5	18	21	15.5	29.5	9.5	19	25.5	11.5	8	23.5	25.5	20	23.5	8
11	2	18	0	20	25	23.5	23	6	9.5	7	20	0	23.5	24	5	3.5	24	14.5	7.5	24	2.5
11.5	0	20	5	1	25	12	12.5	0	8.5	0	6.5	0	14	21	0	0	7.5	11	0	16	2.5
12	9	3	10	0	24	6	3.5	5.5	12.5	6	3	1	12	15.5	0	0	6.5	23	0	1	7
12.5	30	30	30	17	30	27	27	30	30	29	30	27	24	29.5	27	17	26.5	26	18	28.5	29.5
13	30	30	30	30	30	27	30	24.5	30	29.5	30	30	30	30	30	30	30	29	30	30	30
13.5	30	29	25	29	30	30	30	30	30	30	28.5	20	30	30	29	30	30	27.5	30	29	30
14	30	30	30	30	30	29.5	30	26	30	30	27.5	30	26	30	29.5	24.5	30	25	28.5	30	30
14.5	21	30	30	12	30	28	29.5	30	30	29.5	30	30	29.5	26	19.5	27.5	27.5	25.5	29	29	30
15	30	29	25	6	30	24.5	29	29.5	30	29.5	30	27	26.5	28	25	21	29.5	26.5	30	29	29.5
15.5	30	30	30	11	28	30	29.5	26	30	27.5	30	26.5	27	26	17.5	28	29	15	26	27.5	28.5
16	17	29	25	22	30	29.5	29	24.5	30	29.5	24	24	20	29.5	29.5	25	25	26	21	24	30
16.5	26	30	29	18	29	27.5	29	30	30	26	29	30	25	23.5	18.5	4	21.5	19.5	24.5	21.5	28
17	30	25	23	21	30	24.5	30	20	26	23.5	29	30	22	23.5	26	15.5	20	21	29	26	24.5
17.5	30	27	30	30	30	30	30	26	18	25	28	23.5	30	22	18.5	20.5	29	20	12.5	21.5	24.5
18	21	28	20	30	26	25.5	28.5	30	30	25	30	25.5	30	30	0.5	14.5	18.5	19	11.5	28.5	25
18.5	30	30	28	21	30	29	26	24.5	21.5	5	29.5	30	26	27.5	29.5	23	17.5	26.5	19.5	15	28.5
19	26	30	29	26	27	22.5	28.5	28	19.5	19	30	30	16.5	30	23.5	29	29	23.5	28.5	27.5	30
19.5	24	30	18	27	29	28.5	27.5	30	30	26	26.5	30	28	30	26	15	13.5	18	22.5	30	30
20	30	13	17	30	30	29.5	30	27	30	26.5	26.5	26.5	30	27	30	28	22	25.5	23.5	22	29.5
20.5	20	30	21	27	30	30	30	22	28.5	10	30	29.5	30	30	30	18.5	12.5	24.5	22.5	30	29.5
21	29	30	30	30	30	18	30	24	24	27	30	30	15.5	26.5	24.5	27	22.5	24.5	30	30	27
21.5	30	30	13	22	15	19	28.5	29	27	23.5	28	27.5	27	30	30	16.5	23.5	14.5	19.5	17.5	26
22	16	30	25	30	24	27	30	30	15.5	30	27	27.5	16.5	30	30	16.5	20	17	27	21.5	19.5
22.5	29	30	13	22	30	24	30	27	30	19	28	28	24.5	24	18.5	14	26.5	28	27.5	22	24.5
23	25	17	25	30	30	30	28	30	24	15	28.5	27.5	30	30	23.5	21.5	8.5	10	9	18.5	27.5
23.5	20	22	27	30	23	24	30	29	30	17.5	30	21.5	30	26.5	23.5	20	28	12.5	30	24.5	30
24	7	18	17	4	9	23.5	26	17.5	16.5	8.5	22	14	27	17	3.5	11.5	23.5	10.5	20	21.5	18.5
	sni/Y; nSyb-GAL4 > UAS-Hk(RNAi)
0.5	23.5	15.5	29.5	27.5	2	15	7.5	14.5	5.5	10.5	0	17	5.5	6.5	1	20.5	15.5	25	2	21	17.5	26	20.5	16.5	17.5	23	5	0	5	17	1	4.5	27	29
1	30	22	28.5	29	22.5	21.5	20.5	25.5	14.5	14.5	0	29	25	21	21	29	25.5	28.5	16.5	29.5	23.5	29	27.5	22.5	16.5	30	19.5	21.5	12.5	27	7	17	29.5	29.5
1.5	30	28.5	29	29	23.5	29.5	22	29	28	26.5	21	30	30	25.5	29.5	30	24.5	28	25	27.5	30	29	29	22.5	24	29.5	27	29	23	29	12.5	28.5	30	26
2	30	30	29.5	29.5	22	30	30	30	24.5	26.5	27	29	29.5	26	29	30	27.5	30	26	29.5	28.5	28.5	30	15	25	30	28.5	28	26.5	28.5	24	26.5	30	25.5
2.5	30	21.5	30	30	28	29.5	26.5	30	27.5	28.5	26	30	29.5	23	30	29	25.5	30	29.5	26.5	30	30	30	14	26	30	28.5	30	26.5	30	22	29.5	26.5	30
3	30	27.5	27.5	29	30	30	30	30	24	27	30	30	30	25.5	30	29.5	30	30	30	30	30	30	30	24	28	30	25.5	29	30	30	28.5	30	29	30
3.5	30	27.5	22	29.5	29.5	30	30	30	29.5	30	30	30	27	23	30	29	30	30	30	29	30	30	30	30	19.5	29.5	25	25	28	23.5	27	30	29	28.5
4	30	27	25.5	28.5	30	28.5	25	30	20.5	23	29	29	29.5	28	30	26	29	30	30	30	30	29.5	30	23.5	19	30	30	26.5	28.5	27.5	28	30	26.5	20
4.5	30	30	26.5	30	29.5	30	30	30	30	28.5	30	30	25	25.5	26	25.5	26.5	28.5	28	30	30	29	28.5	13.5	24	30	30	30	26	25.5	28.5	30	29	30
5	30	29	27	30	29	30	30	30	26.5	29	30	29	29.5	25	30	30	29.5	30	29	29	29.5	30	30	27	18.5	30	30	29.5	29	30	27	29.5	30	29.5
5.5	30	27	23.5	30	30	30	27.5	30	28	30	30	30	29.5	25.5	30	29	29.5	29.5	29.5	30	29.5	30	30	26.5	30	30	30	30	26	21.5	29.5	30	30	21.5
6	30	30	24.5	30	24	30	30	30	21.5	27	30	30	26.5	29	30	29.5	30	30	30	29.5	30	30	30	26.5	28	30	30	29.5	28.5	23.5	28	30	21	30
6.5	30	30	27	29.5	30	30	29.5	30	29.5	28	30	30	18	27	30	27.5	29.5	30	28	30	30	30	30	28	27	30	29.5	29	29.5	27	30	29.5	25.5	29.5
7	30	29	21.5	29.5	28	29.5	30	30	29.5	29.5	30	30	30	28.5	30	30	25	30	29	30	30	30	30	25.5	27	30	28	29	28.5	29.5	30	30	24.5	30
7.5	30	26.5	24.5	24.5	22	30	28.5	29.5	28.5	30	30	30	25	20	30	29	30	30	29.5	30	29.5	30	30	28	27	30	30	30	30	30	26.5	30	28.5	27
8	30	27.5	25	30	24.5	29	30	30	28.5	23.5	30	30	30	29.5	28	23.5	28	29.5	27	29.5	30	29	30	20.5	23.5	30	27.5	29.5	29.5	30	22.5	28	29.5	29.5
8.5	30	30	23	28.5	30	30	30	30	24	28	26	30	25.5	25	30	26.5	29	30	17	29	30	30	30	29	22.5	30	27.5	28.5	27	21	28.5	28.5	24	27
9	30	22	28.5	20	17	30	29	30	27.5	26.5	9	21	29.5	21.5	24.5	30	30	29.5	24	30	20.5	29.5	29.5	29.5	27	29.5	29.5	19.5	27	26	25	30	24.5	29
9.5	26.5	19.5	26	15	17.5	29.5	19.5	25.5	17.5	12	18	29	29	22.5	27	26.5	29	30	17	29	20	30	29.5	26.5	21.5	29	28.5	28	28	29.5	15	28	27.5	24.5
10	27.5	19.5	28.5	20	29.5	29	14.5	29.5	22.5	16.5	28	30	27	16.5	21	23	20	26.5	19.5	26.5	15.5	29.5	21.5	26.5	24.5	29.5	25.5	20.5	28	20.5	8	27	28	23.5
10.5	29.5	8	26	16	8	17	10	27	13.5	14.5	20	15	22.5	23.5	16.5	24	28.5	29.5	21.5	26.5	15.5	28.5	14	10	5	29	26.5	28	21	12	8	20.5	28	23
11	15.5	0	24.5	1	17.5	12	3.5	22	7	10	27	12	18.5	18	21.5	25.5	29	29	10	23.5	23.5	26	16.5	13	7.5	22.5	26.5	20.5	15.5	26.5	3.5	13	21	14.5
11.5	10.5	2.5	27	4	3	0	1	5	0	8	13	0	22.5	2.5	12	18	7.5	21.5	22.5	23.5	21.5	24	6	13	6	8	27	16	4	22	0	0	22	6.5
12	10	0	26.5	5.5	8.5	0	4.5	0	0	8	0	9	16.5	8	3	10	0.5	27	7.5	21.5	12.5	12	0	14	13	2	30	20	0	15	0	2.5	16.5	13
12.5	15	19.5	28.5	28	30	27.5	15.5	13.5	16.5	25.5	16	11	27.5	30	25	29.5	25	26.5	21	30	30	29.5	4	24.5	20	19	29	26.5	16	23	2.5	21.5	14.5	10
13	24.5	30	24	30	30	30	19	25	7	24.5	30	30	30	26.5	30	30	29.5	30	19	29.5	30	30	28	23	30	30	29.5	29.5	29	30	22	29	24.5	30
13.5	30	30	29.5	30	30	26.5	22.5	29.5	25	28	30	30	29.5	28.5	30	29	28	30	21	30	30	29	30	26.5	30	28	30	29.5	28	29	22.5	21.5	22	30
14	30	30	29	29.5	30	30	28.5	30	24	20.5	30	30	30	27.5	30	29.5	30	30	21	29.5	30	29	30	26.5	30	30	29	26	26	29.5	19.5	30	24.5	24
14.5	30	29.5	27	30	30	29	28.5	29	27	25	29	29	26	28.5	27	30	26.5	30	26	30	30	29.5	30	24	26	25	29.5	30	19.5	25.5	14.5	25.5	20	26
15	30	30	25	30	30	29	30	19.5	26	26.5	29	30	30	25.5	28	30	28.5	30	18	27.5	30	28.5	30	13	20	28	30	28	23.5	25	22	24	26	29
15.5	30	30	29.5	30	29.5	30	26.5	28.5	21	23.5	29	30	28	27	21	26	19.5	27.5	16.5	25	30	30	30	27	30	27.5	27.5	30	18.5	27.5	21.5	29.5	28.5	26.5
16	30	29.5	30	29.5	30	29.5	29	25	15	19.5	29	30	29	26	29.5	29.5	19	29.5	22	28.5	30	29.5	27	15.5	24	19	28	29.5	26	27	22.5	30	22.5	30
16.5	30	30	30	30	29.5	27.5	22	19	12.5	30	18	30	29.5	17.5	16.5	30	22.5	26	9	27.5	30	30	27.5	18	21.5	15.5	27.5	24	25.5	27	13	19.5	24.5	28.5
17	30	29.5	30	30	29.5	29.5	23	27	15.5	20	30	25	29	26.5	26	29.5	16.5	30	13	30	30	30	29.5	15.5	30	14	26	29	18.5	30	22	16	24.5	22.5
17.5	23	29	30	29.5	30	26	18.5	29	8.5	17	26	30	25.5	16	30	26	28	23	24	26.5	30	28.5	29.5	17.5	30	16.5	28.5	27.5	26	24	13.5	30	26.5	29.5
18	15	29	28	27.5	30	23.5	30	27	26	18.5	25	30	17	27.5	27.5	25.5	23.5	30	12.5	26	30	30	26.5	29.5	20.5	12.5	29.5	23.5	25	30	14.5	30	19	27.5
18.5	24	29	30	30	25.5	23.5	22	21	17	19.5	14	29	14.5	23.5	14	24.5	23	29	14	21.5	29.5	30	9	18	26	24	30	25.5	25	15	17.5	23.5	26.5	25
19	27.5	26	28.5	30	26.5	27	16.5	24.5	15	13.5	29	30	24.5	24	27.5	29.5	23.5	29	26	30	21.5	26	5	19	26.5	29	24	26.5	21.5	7	18	29.5	29.5	28
19.5	30	25.5	30	29	26	26	24	24.5	8.5	29	24	30	25.5	15.5	26.5	25.5	27.5	30	20	29	16.5	28.5	14.5	20.5	24	13	27.5	23.5	23.5	22.5	14	26.5	27.5	24
20	29.5	29	30	24	30	28	26.5	23.5	14	29	22	29	29.5	28	22	23	29	25.5	24.5	27	28.5	29	15	28.5	29	28.5	29.5	27.5	20	30	20	30	24	18
20.5	29	25	30	27	26	26.5	26.5	27	29	29.5	15	26	25.5	30	29.5	28.5	23.5	29.5	23	25	28	26	26.5	14.5	24	26.5	26.5	25.5	24.5	30	26.5	22	30	28.5
21	30	29.5	30	30	27.5	16.5	26.5	27	15	24.5	30	27	17.5	25	26.5	30	20.5	27.5	27.5	27	30	30	29	18	25	30	20.5	29	25.5	26	18.5	29	29.5	28.5
21.5	27.5	26.5	29.5	29	25	26.5	29.5	29.5	21.5	25.5	30	30	16	21.5	28	30	24	28	12.5	29	30	27	28	25.5	27	29.5	21.5	27	25	20	13	29.5	30	30
22	18.5	24	29	25.5	30	22.5	25.5	28.5	13.5	26.5	18	30	26.5	21.5	29.5	28	20.5	27.5	18	30	29	30	18	24	26.5	15	22.5	27.5	29.5	30	21	28.5	24.5	30
22.5	30	20	30	25	23.5	21.5	21.5	25	16.5	26.5	28	28	24.5	30	29	21	23	27	20.5	30	30	26.5	11.5	20	25	22	30	27	11.5	30	22.5	30	27.5	29.5
23	25.5	24	30	30	24.5	29	22.5	27.5	28.5	29.5	17	30	24	30	30	29.5	25	29.5	28	30	30	28	28	24	30	19	29.5	25.5	17.5	27	9.5	30	30	25
23.5	27.5	30	27.5	30	26	19	27.5	30	21	24	11	30	26.5	20	30	29	21.5	22	30	29.5	30	30	30	16	28.5	13	26	30	18	30	15.5	7	30	24
24	23	7	30	25	7.5	13.5	14.5	30	13.5	28	26	23	26	19.5	29.5	28	21	20	26	29.5	30	28.5	26.5	10	24.5	8	27.5	28.5	3.5	10	18	15	30	22
	sni/Y; R23E10-GAL4 > UAS-Hk(RNAi)
0.5	21	13.5	0	2.5	14.5	6.5	4	23	0	2.5	0	0	20	2	19	2	5.5	8	25.5	1	9	12	11.5	12.5	22	11.5	17
1	29	24	3.5	0	16.5	22.5	6	28.5	10.5	9	12.5	19	29	8.5	28.5	17	24	21	24	5	12.5	21	0	27	28.5	24.5	26
1.5	30	26.5	10.5	14	22.5	22.5	15.5	28.5	25.5	10	24.5	26	19	23.5	22.5	21	21	24.5	28.5	6.5	10	16.5	3.5	19	27.5	15.5	30
2	30	19	14	25	30	26	20.5	28	29.5	8	27.5	24	20	19.5	25	13	22	26	28.5	17.5	20.5	23	11.5	22	22.5	27	29
2.5	30	28.5	18.5	25.5	25.5	26.5	29.5	30	29	19	30	27	30	22	26.5	30	25.5	23.5	29.5	22	23.5	28	30	24.5	29	25	21.5
3	30	17.5	22.5	29.5	26.5	29	29	29.5	30	18	30	20	30	27	28	25.5	27.5	24.5	26	19	12.5	24	22.5	24.5	24	27.5	30
3.5	30	26.5	26.5	30	19.5	28.5	29.5	28	29	23.5	29	27	30	22.5	30	24.5	29.5	26.5	30	16.5	30	21.5	15.5	26	30	24.5	29
4	30	24.5	16.5	27.5	16.5	20.5	29	25	26	22.5	30	26	30	23.5	30	30	29.5	25	30	17.5	20.5	25.5	24	22.5	26.5	26.5	30
4.5	30	24.5	23	28.5	19	17.5	20.5	29.5	25.5	22.5	24	22	30	29	26	29.5	30	27.5	30	22	26	29	29.5	27.5	27.5	29.5	29
5	30	28	24.5	28.5	21	24	25.5	30	28	29	28	21	30	27.5	27	29.5	30	27.5	30	27	24.5	24	29	30	30	23	30
5.5	30	29	21	30	23.5	26.5	27	29.5	24	24.5	25	28	30	22	30	30	30	25	29.5	26.5	28	26.5	30	29	29	24.5	28.5
6	29	28.5	24	28.5	26	24.5	28.5	29.5	30	22.5	30	28	30	22	30	30	30	23	30	24.5	20	30	24.5	28.5	29.5	25	30
6.5	30	25	12.5	29.5	25.5	21	29	29.5	17.5	24	30	27	19	24.5	24	30	30	28	30	24	18.5	26	27	29.5	29.5	24	29
7	30	23.5	21.5	29.5	26	22.5	25.5	23	24.5	26	30	30	17	20.5	27	30	30	22	29.5	22	27	23	19	27.5	28	28.5	30
7.5	29.5	26	15.5	28	27.5	24	30	29.5	27	17	30	30	19	27.5	28.5	30	29.5	27	30	18.5	22.5	28.5	14.5	30	30	19	30
8	30	24.5	27	28.5	25.5	24	29	30	16.5	27.5	20.5	29	17	10.5	27.5	30	29	26	29	12.5	25.5	27	19.5	29.5	26	21.5	30
8.5	30	27.5	26	27.5	20	22	26.5	29.5	14	17.5	18.5	16	14	18.5	29	29.5	22	25	29.5	1	12.5	22.5	23.5	28	26.5	20.5	25.5
9	29	24	10	20.5	13.5	23	20	27	9.5	9	17.5	19	27	25	27	29.5	18.5	26	27.5	2	20.5	24.5	11.5	24	25.5	14.5	28.5
9.5	29	21.5	10	23.5	21	15	14.5	23	10	6.5	17	23	26	13.5	28.5	25.5	19.5	24	22.5	3.5	29	29.5	8	17	23	22.5	27
10	29	28.5	0	13	19.5	11	12	29.5	16	18	13.5	17	29	21.5	27	29.5	19.5	19	15	8.5	30	10.5	9	11.5	24.5	8	30
10.5	27	18.5	10	11	20	10.5	13	26	8	10	6	18	30	13.5	20.5	25	17.5	29	16.5	0	20.5	17.5	3	9.5	10.5	12.5	25
11	25.5	21	1.5	3	20.5	0	6	23	0	2.5	2.5	6	30	5.5	24	20	7.5	21	4	2.5	9.5	25	8	22	22.5	15	24.5
11.5	18	17	0	0	19	3	0	22	0	3	0	0	30	2.5	21.5	3	8.5	16.5	22	0	0	22.5	4.5	15	19.5	8.5	12.5
12	18	17	0	1	17.5	0	0	22	0.5	2.5	3.5	5	27	0	22.5	15	6	11.5	6.5	0	0	9	0	11.5	8.5	3	20
12.5	22.5	26	0	13	27	11	6.5	26	29.5	2	6	18	30	4.5	28	29	23	19.5	28	2.5	20	28	11	17	24.5	26	30
13	30	28	9	28	27.5	27	27	30	30	7	19.5	16	30	28.5	30	30	30	29.5	29.5	15.5	30	22.5	26	29	29.5	29.5	30
13.5	30	29.5	17.5	29	25.5	18	26	29.5	30	20	19.5	26	30	28	30	29.5	30	28	30	21	30	29.5	22.5	25.5	30	30	30
14	30	19.5	21.5	28.5	18	19.5	30	29.5	28	20.5	21.5	16	30	23	26	27.5	30	28.5	30	23	30	29	25	22.5	27.5	24	29.5
14.5	30	23	14.5	30	24.5	17	26.5	29	27	19.5	16	14	30	26.5	27	28.5	30	26	30	23	30	30	12.5	23.5	25.5	29	30
15	30	28	6.5	30	28.5	19.5	24	28	26	10	20.5	21	30	15	30	28	30	30	30	22.5	29.5	29.5	18	23.5	28.5	29.5	27.5
15.5	29.5	29	17.5	23	29	26	25	30	24.5	16.5	26	20	30	28.5	30	30	30	25	29	20.5	27.5	27	21	23.5	24.5	27	30
16	29.5	19.5	22.5	28.5	30	27.5	24	25	14	14.5	13.5	20	30	17	30	30	30	21.5	30	23	23	26.5	16.5	14.5	24	28	29
16.5	29.5	24.5	15	26	30	16.5	28.5	30	27.5	14.5	22	14	30	25	24.5	30	30	28	29.5	25.5	13.5	23.5	17.5	23.5	29	23	21.5
17	29.5	26.5	20.5	25	30	10.5	27	23.5	25	17.5	13	22	30	12	29	28.5	24.5	30	29.5	20	22	29.5	18.5	20.5	26.5	29.5	23.5
17.5	30	25	10	27.5	30	18	20.5	26.5	25	6	17.5	27	30	28	30	21.5	21.5	26	30	7.5	9.5	24	10	30	25	24.5	30
18	28.5	17	15	23.5	29.5	28	18	30	15	14.5	19	29	30	20	25.5	27.5	25	24.5	29.5	19.5	17.5	26.5	18.5	26.5	25	29.5	23
18.5	29	30	11	21.5	30	28.5	20.5	30	29	13	22.5	20	30	19.5	27	25	27	20	29	20	23	23.5	6.5	5.5	23	29.5	30
19	23	24.5	25	18	30	8	30	29	27	15.5	30	30	30	18	27	30	24	30	30	21.5	22	29.5	20.5	20.5	17.5	26.5	29
19.5	29.5	24.5	30	18.5	29	25	25	22.5	20	25	23	30	28	25.5	26.5	29.5	27.5	28.5	28	19.5	30	18	26.5	21.5	26.5	29	20.5
20	26	19.5	23.5	25	30	27.5	26	29	22.5	30	25.5	30	30	26.5	30	30	18	16.5	29	16.5	28.5	30	13.5	29.5	21	27.5	27.5
20.5	27.5	26	10.5	7.5	29	29	29	30	29.5	30	30	12	30	19	27	30	25.5	18.5	30	14	17	25	15	16	28	29.5	28
21	29	25.5	11.5	22	30	30	29.5	28.5	30	22	24	30	30	29.5	30	20.5	26	26	30	17.5	24.5	28	23.5	24.5	26	26.5	27.5
21.5	29	21.5	30	27	29	30	14	29.5	26	13.5	6.5	30	28	12.5	28.5	29	28.5	20.5	30	18	24.5	28.5	28.5	30	28	30	29.5
22	28.5	25.5	30	20.5	30	28.5	30	27.5	27	23	19.5	30	30	30	30	19	29.5	24	29.5	17.5	24.5	28.5	18	20.5	26	28	28.5
22.5	23	24	18.5	24.5	29	24.5	30	29	30	30	25	12	28	26	30	25.5	17.5	26.5	27	21	20.5	28.5	12.5	22	21	20.5	30
23	29	29	13.5	29	15.5	28.5	30	30	30	30	30	19	26	20	29.5	30	20.5	26.5	30	18.5	27.5	26.5	15	26.5	18	24.5	27
23.5	30	30	23	26.5	29.5	28	30	27	30	25.5	28.5	30	25	21.5	30	29.5	29.5	27.5	29.5	20.5	29.5	30	27	25	16	23.5	29
24	21	29	26.5	23	27.5	29.5	24.5	29	19.5	18	15.5	28	24	23	30	29	6.5	22.5	30	18	25.5	29	14	20.5	27	26	28.5

## Sheet: Fig. 3c
Sleep per day (h)
+/Y	sni1/Y	sni1; nSyb-GAL4	sni1; R23E10-GAL4	sni1; UAS-sni	sni1; nSyb-GAL4 > UAS-sni	sni1; R23E10-GAL4 > UAS-sni	sni1; UAS-AOX	sni1; nSyb-GAL4 > UAS-AOX	sni1; R23E10-GAL4 > UAS-AOX	sni1; UAS-Hk(RNAi)	sni1; nSyb-GAL4 > UAS-Hk(RNAi)	sni1; R23E10-GAL4 > UAS-Hk(RNAi)
12.817	23.358	22.367	21.283	13.933	20.875	14.45	21.75	18.175	18.483	20.583	21.542	22.458
16.542	19.758	22.717	22.217	16.892	12.017	15.125	19.417	18.617	19.167	22.45	19.525	19.475
18.308	21.167	19.967	21.967	16.45	14.583	12.175	19.45	18.158	16.983	22.375	22.1	12.683
19.025	23.683	23.433	22.833	17.35	13.983	17.917	21.967	19.133	18.3	21.983	21.067	17.658
16.842	22.542	22.592	22.583	18.175	8.967	14.042	21.283	21.967	22.567	20.167	19.867	19.742
17.633	23.792	23.342	23.067	18.667	16.525	15.292	19.133	16.633	20.75	23.208	20.292	16.767
19.367	22.217	19.458	22.783	17.117	14.833	15.408	23.375	18.742	22.7	20.692	18.583	17.858
17.258	22.733	20.267	21.183	14.992	15.708	12.183	22.45	19.375	17.4	17.225	20.792	22.183
16.392	23.35	23.825	22.825	15.9	18.592	12.725	20.1	20.125	20.758	23.292	15.75	17.542
16.875	21.517	21.1	21.55	15.325	17.358	17.792	21.717	15.542	17.567	19.5	18.65	13.542
18.083	23.133	21.908	23.525	9.958	15.633	16.208	20.842	21.658	22.05	20.55	18.817	16.225
20.092	23.433	21.5	20.242	20.883	15.483	14	19.55	19.208	19.067	21.608	21.433	17.2
19.425	23.275	21.742	23.383	20.45	15.142	13.55	21.292	19.925	21.183	22.342	20.367	21.867
21.85	23.992	23.142	18.617	21	14.208	13.975	21.058	18.65	22.108	23.325	18.692	15.983
17.2	23.517	21.275	22.808	22.2	17.183	16.1	20.742	16.45	17.875	23.4	20.542	21.917
19.783	22.4	22.817	21.117	12.85	17.858	17.1	19.65	17.317	15.4	22.567	21.692	20.767
17.192	23.208	21.708	22.375	15.117	14.5	11.658	20.108	17.85	19.575	20.55	19.792	19.267
15.683	23.525	23.108	22.825	15.017	14.358	14.775	18.65	13.758	19.058	20.817	22.65	19.342
11.4	23.95	21.042	20.508	22.692	11.558	13.717	19.908	17.117	18.675	19.158	17.517	21.842
17.883	23.983	22.95	23.133	16.717	17.233	9.725	22.792	19.717	20.092	20.725	22.467	12.425
18.1	23.808	20.792	21.925	20.342	14.95	15.533	23.267	21.008	19.017	20.9	21.833	17.2
11.625	23.417	22.375	22.808	18.392	18.092	16.2	20.917	17.775		21.883	22.875	19.95
17.525	23.725	20.442	22.967	22.45	14.683	16.792	22.633	17.642		17.967	19.592	13.608
17.225	22.775	23.283	23.525	22.083	11.35	14.108	22.642	19.533		21.633	17.058	18.158
18.625	23.633	21.533	23.408	20.742	14.617	12.492	22.558			22.067	18.925	19.958
19.892	23.892	22.758	22	14.15	13.483	11.392	19.092			20.817	19.567	18.867
16.008	23.317	23.492	23.417	19.45	13.058	14.883	19.008			22.475	21.733	21.85
21.842	23.3	20.625	21.508	12.025	14.758	16.325	22.1			21.333	21.042
15.558	23.95	22.767	21.842	10.717	7.642	12.517	20.625			22.275	18.067
17.058	23.75	21.217	23.258	17.967	16.542	16.375	20.475			20.333	20.117
18.342	23.175	18.658	22.333	9.967	15.017	17.083	22.2			20.117	14.733
20.083	23.908	21.858	22.875	14.367	10.725	18.067	19.067			22.675	19.825
	22.633	23.125	22.075	12.333	15.092	13.65	20.475			22.842	20.883
	23.8	21.083	20.342	15.608	16.433	16.525				23.283	20.542
			20.558	12.783	12.483	15.167
			19.2	10.892	14.517	16.608
			22.667	15.592	15.667	17.108
			22.25	18.217	14.675	12.375
			22.908		17.108	17.042
			22.225		13.05	8.3
			22.692		17.242	16.033
			21.575		16.442	18.117
			22.85		12.083	18.325
			22.2		14.708

## Sheet: Fig. 4b
		t fast (ms)			t slow (ms)
Genotype		+/Y	+/sni1		+/Y	+/sni1
Cell 1		6.2522	5.0544		52.2173	27.9842
Cell 2		6.4208	10.3643		53.2964	138.282
Cell 3		4.8889	9.9547		25.4094	44.7994
Cell 4		5.192	5.0716		24.6895	23.6039
Cell 5		5.6407	6.4174		38.1192	36.8761
Cell 6		9.658	7.0804		46.0474	74.5713
Cell 7		2.7177	9.4162		19.0918	75.5944
Cell 8		4.6556	6.1382		13.4308	35.1148
Cell 9		7.5329	8.3468		71.7127	84.6169
Cell 10		6.2164	14.6767		48.7495	190.219
Cell 11		5.5533	13.0208		74.8883	219.302
Cell 12		6.2439	12.0762		46.8957	62.6437
Cell 13		7.0593	3.9506		40.5228	22.9377
Cell 14		7.7774	9.5648		22.242	101.437
Cell 15		7.8714	5.8523		46.4925	88.6217
Cell 16		6.2846	12.2264		81.904	94.5849
Cell 17			11.3728			92.3846

## Sheet: Fig. 4d
		t fast (ms)					t slow (ms)
Time (min)		0	10	20	30		0	10	20	30
Cell 1		4.3871	5.5618	5.6547	6.1145		27.8333	38.644	45.26	41.8736
Cell 2		3.292	2.6391	2.8423	2.4066		23.2402	23.358	24.196	21.5952
Cell 3		5.7594	6.8328	7.0247	7.7801		27.9554	48.485	52.587	46.9735
Cell 4		5.4077	7.8175	6.8677	8.4563		14.1955	63.608	45.34	60.868
Cell 5		4.3633	7.7298	8.6915	11.0354		16.9951	23.534	40.4645	72.3242
Cell 6		5.5684	5.2286	5.2212	5.559		42.9428	28.5302	27.5883	18.074
Cell 7		7.4404	8.9407	10.2968	10.5357		31.2047	45.4359	65.0563	70.7582
Cell 8		7.5187	8.2	8.0299	8.3272		56.804	112.46	72.387	75.1631
Cell 9		8.0036	7.65	6.7799	8.265		75.575	72.486	66.296	64.5992
Cell 10		4.7789	4.7	5.1455	5.1403		36.0247	21.9885	26.4327	24.6897
Cell 11		6.8269	9.7386	8.041	7.5636		57.0678	82.0098	63.9765	83.5595
Cell 12		4.6074	7.1243	13.5057	13.4154		20.8203	53.5713	72.3249	90.5651
Cell 13		7.1748	7.2609	7.5153	7.9675		42.4301	83.6	90.079	91.0032
Cell 14		6.588	9.5646	12.7819	12.6863		17.956	42.6719	18.7821	73.6852

## Sheet: Fig. 4f
		t fast (ms)					t slow (ms)
Time (min)		0	10	20	30		0	10	20	30
Cell 1		7.5079	7.6674	9.2801	9.4575		38.0521	46.5271	57.2266	121.17
Cell 2		2.5873	7.0598	6.6119	7.8149		46.0861	80.724	89.3562	88.6202
Cell 3		5.3948	8.3487	8.6522			27.4782	71.1301	65.6912
Cell 4		8.8355	10.0388	9.6732			96.581	85.1726
Cell 5		3.7865	7.9336	10.5567	10.785		30.2143	54.5454	103.362	69.8509
Cell 6		3.9554	5.2299	4.937	5.2421		26.0886	34.6362	35.4705	31.19
Cell 7		7.1693	6.21	7.0773	8.169		32.7361	54.6029	53.2409	68.6118
Cell 8		6.3499	7.6953	7.7186			39.4342	67.7542	72.8234
Cell 9		6.5601	8.7785	8.7588	7.5199		62.2998	67.2983	149.022	147.538
Cell 10		6.9365	8.9112	9.8469	8.9552		31.2971	43.6467	65.3059	56.1737
Cell 11		4.6461	9.1034	8.4654	7.8877		25.8025	150.341	128.908	135.071

## Sheet: Fig. 4g
	+/+	+/+ Sleep deprivation	+/+ Methyl acetate	+/+ 4-ONE	+/+ 4-HNE	Hk1/Hk1 R23E10-GAL4 > UAS-Hk 4-ONE	Hk1/Hk1 R23E10-GAL4 > UAS-Hk(K289M) 4-ONE
t fast (ms)	7.0051	12.1199	5.0098	4.4947	5.3156	11.079	3.0215
	4.8911	8.6156	4.143	6.5311	4.3224	8.3489	2.7104
	4.3264	7.1435	5.572	8.6658	7.9794	8.837	4.1012
	4.432	7.3919	4.9958	9.0971	4.8017	10.577	8.1801
	5.6505	4.2205	5.5007	8.8099	4.4928	8.9412	2.9476
	6.8282	3.9089	9.312	9.9002	6.2721	7.807	6.1701
	5.844	5.4591	5.4394	10.165		9.2989	4.2593
	6.7112	5.3543	5.5051	12.168		9.2668	4.7322
	3.4884	3.0893	5.574	7.6674		8.5529
	4.9369	8.3	8.5766	8.4577		5.1912
	4.5627	8.9463		8.7583		9.2126
	4.2655	7.4083		7.0598		13.221
	8.2997	11.9033		7.5105		10.616
	5.2458	3.8778		5.4284		5.3162
	5.8063	10.7981		9.0609
	8.1734	8.0529		8.3487
	4.01	6.8412		10.0388
	3.6016	5.2762		7.9336
	7.7976	8.0101		5.2299
	2.9433	2.8493		6.1997
	2.3757	6.1345		6.21
	3.4028	8.6675		7.6953
	4.2266	5.2907		8.7785
	5.3837	7.734		8.9112
		6.3375		9.1034
		8.6608
		3.9785
		10.8883
		9.5744
		4.3002
		6.4555
		8.7403
	+/+	+/+ Sleep deprivation	+/+ Methyl acetate	+/+ 4-ONE	+/+ 4-HNE	Hk1/Hk1 R23E10-GAL4 > UAS-Hk 4-ONE	Hk1/Hk1 R23E10-GAL4 > UAS-Hk(K289M) 4-ONE
t slow (ms)	7.5357	80.7917	32.7034	17.7587	19.1926	92.387	16.348
	45.987	38.1496	85.4732	77.4112	117.57	25.5692	21.012
	28.373	37.5334	43.6076	98.2003	22.7522	101.9	34.212
	12.0176	52.4619	14.483	55.0031	12.4489	118.472	19.012
	93.8217	28.4639	37.1495	108.096	76.4382	46.6881	16.665
	14.7671	17.6054	35.2534	137.849	36.2817	43.2993	78.32
	32.0684	33.0419	66.8542	69.8781		93.4766	15.41
	59.9382	45.5853	42.1201	47.1837		39.957	19.401
	21.877	24.4361	19.9435	46.5271		74.6538
	22.6046	88.4332	22.4999	121.753		19.1064
	30.3376	96.7976		80.724		68.246
	25.9786	83.9157		68.8402		111.759
	51.643	11.8093		28.9657		145.361
	17.237	28.8752		88.7294		82.803
	19.9191	10.2542		71.1301
	61.7747	107.635		85.1726
	15.9018	59.9232		94.5454
	17.5633	37.6915		34.6362
	18.308	210.325		71.7716
	29.2281	24.3921		67.7542
	33.4752	51.9033		41.0083
		128.579		95.0146
		44.515		67.2983
		44.7425		43.6467
		70.1127		149.341
		78.1237
		24.3386
		82.1433
		89.1869
		31.5222
		61.9064
		97.8329

## Sheet: Fig. 5a
+/Y		Spike frequency (Hz)
Voltage deflection (mV)		0	5	10	15	20	25	30	35	40	45	50	55	60	65	70	75
Cell 1		0	0	0	0	0	1.031	1.031	1.031	1.031	1.031	1.031	1.031	1.031	2.062	2.062	2.062
Cell 2		0	0	0	0	0	0	0	0	1.031	1.031	1.031	3.093	2.062	4.124	5.155	8.247
Cell 3		0	0	0	2.062	2.062	2.062	2.062	2.062	5.155	3.093	5.155	5.155	7.216	8.247	8.247	8.247
Cell 4		0	0	0	0	1.053	1.053	1.053	1.053	2.105	3.158	2.105	4.211	3.158	5.263	5.263	6.316
Cell 5		0	0	0	0	2.062	2.062	2.062	1.031	4.124	4.124	4.124	4.124	5.155	4.124	6.186	6.186
Cell 6		0	0	0	0	1.031	1.031	1.031	1.031	1.031	1.031	1.031	2.062	3.093	5.155	8.247	9.278
Cell 7		0	0	0	0	0	0	0	0	0	0	0	0	0	0	1.031	3.093
Cell 8		0	0	0	1.031	1.031	1.031	2.062	2.062	4.124	6.186	7.216	8.247	8.247	10.309	11.34	12.371
Cell 9		0	0	0	0	0	1.031	1.031	1.031	1.031	2.062	2.062	2.062	3.093	2.062	5.155	5.155
Cell 10		0	0	0	0	1.031	2.062	2.062	3.093	3.093	4.124	5.155	5.155	5.155	6.186	7.216	7.216
+/sni1		Spike frequency (Hz)
Voltage deflection (mV)		0	5	10	15	20	25	30	35	40	45	50	55	60	65	70	75
Cell 1		0	0	4.124	5.155	5.155	5.155	3.093	4.124	6.186	6.186	7.216	6.186	6.186	7.216	7.216	7.216
Cell 2		0	0	0	0	1.031	2.062	3.093	3.093	4.124	5.155	5.155	6.186	6.186	6.186	8.247	8.247
Cell 3		0	0	0	0	0	0	1.031	1.031	2.062	6.186	10.309	10.309	14.433	16.495	19.588	20.619
Cell 4		2.062	6.186	7.216	9.278	8.247	9.278	10.309	8.247	9.278	10.309	11.34	11.34	13.402	13.402	14.433	14.433
Cell 5		0	1.031	3.093	3.093	4.124	4.124	3.093	5.155	5.155	6.186	7.216	7.216	7.216	8.247	9.278	9.278
Cell 6		0	0	0	0	1.031	3.093	3.093	3.093	4.124	4.124	4.124	5.155	5.155	6.186	6.186	7.216
Cell 7		0	0	0	2.062	2.062	5.155	5.155	6.186	6.186	6.186	5.155	7.216	7.216	10.309	10.309	12.371
Cell 8		0	0	0	0	0	1.031	2.062	3.093	3.093	3.093	4.124	5.155	6.186	6.186	7.216	8.247
Cell 9		0	0	2.062	3.093	4.124	4.124	6.186	6.186	8.247	10.309	12.371	12.371	12.371	15.464	17.526	18.557
Cell 10		0	0	4.124	6.186	7.216	6.186	8.247	7.216	8.247	8.247	8.247	9.278	12.371	11.34	13.402	13.402
Cell 11		0	0	1.031	3.093	5.155	5.155	6.186	7.216	9.278	10.309	12.371	10.309	11.34	13.402	13.402	14.433

## Sheet: Fig. 5b
No light, 10 min		Spike frequency (Hz)
Voltage deflection (mV)		0	5	10	15	20	25	30	35	40	45	50	55	60	65	70	75
Cell 1		0	0	0	1.031	1.031	5.155	10.309	8.247	12.371	17.526	18.557	21.649	22.68	24.742	22.68	24.742
Cell 2		0	0	1.031	1.031	3.093	2.062	5.155	4.124	4.124	5.155	5.155	5.155	5.155	7.216	8.247	10.309
Cell 3		0	1.031	1.031	3.093	3.093	4.124	3.093	5.155	4.124	6.186	10.309	14.433	18.557	18.557	19.588	20.619
Cell 4		0	1.031	4.124	2.062	3.093	3.093	4.124	6.186	7.216	4.124	8.247	5.155	6.186	11.34	15.464	15.464
Cell 5		0	2.062	4.124	7.216	9.278	9.278	12.371	14.433	16.495	16.495	21.649	18.557	20.619	20.619	19.588	23.711
Cell 6		0	0	1.031	1.031	2.062	2.062	2.062	3.093	3.093	3.093	3.093	3.093	4.124	9.278	10.309	12.371
Cell 7		0	0	0	1.031	1.031	2.062	3.093	7.216	11.34	15.464	19.588	21.649	23.711	23.711	22.68	24.742
Light, 10 min		Spike frequency (Hz)
Voltage deflection (mV)		0	5	10	15	20	25	30	35	40	45	50	55	60	65	70	75
Cell 1		1.031	0	1.031	1.031	8.247	20.619	25.773	32.99	39.175	37.113	34.021	30.928	36.082	36.082	32.99	35.052
Cell 2		0	0	4.124	8.247	19.588	25.773	24.742	19.588	18.557	16.495	12.371	11.34	14.433	15.464	17.526	13.402
Cell 3		0	0	1.031	4.124	6.186	10.309	13.402	17.526	19.588	20.619	19.588	20.619	17.526	18.557	17.526	17.526
Cell 4		0	4.124	3.093	3.093	5.155	5.155	6.186	7.216	8.247	6.186	8.247	9.278	11.34	10.309	14.433	11.34
Cell 5		0	6.186	5.155	8.247	10.309	13.402	15.464	12.371	14.433	21.649	23.711	22.68	25.773	27.835	22.68	23.711
Cell 6		0	0	2.062	2.062	4.124	15.464	21.649	23.711	25.773	26.804	28.866	27.835	31.959	30.928	29.897	30.928

[truncated: 20 more sheets: Fig. 5c, Fig. 6b, Fig. 6d, ED Fig. 1a, ED Fig. 1b–d, ED Fig. 3a, ED Fig. 3b, c, ED Fig. 3d, ED Fig. 4a, ED Fig. 4b, ED Fig. 4c, ED Fig. 5b, ED Fig. 5d, ED Fig. 6a, ED Fig. 6b, ED Fig. 7c, ED Fig. 7e, ED Fig. 7h, ED Fig. 7j, ED Fig. 8b]
